# Supplementary material for: Machine learning-based seasonal SMAP soil moisture retrieval integrating MODIS drought indices: A case study of the Wujiang River Basin
Source: PLoS One. 2026 Jun 22;21(6):e0351643. doi: 10.1371/journal.pone.0351643 (PMC13286200; doi:10.1371/journal.pone.0351643)
Supplement: S1 Data — (CSV) [file pone.0351643.s008.csv]

Date	Lon	Lat	Dem	Slope	Aspect	Northness	Eastness	SM	LST	NDVI	NDWI	NMDI	SWCI	TCI	TVDI	VCI	VHI	VSWI	LAI	ET	VSDI1	VSDI2
20181125	108.57937	30.15644	1258.0	5.75189	158.84978	-0.93264	0.36081	0.40317097	286.75998	0.6768267	0.6584786	0.40897268	0.35364875	0.062857494	0.35202533	1.0	0.53142875	0.0023602552	0.8	8.0	0.8485	0.9318
20181125	108.82191	30.15644	1283.0	5.27506	283.53406	0.23402	-0.97223	0.43820745	285.6	0.6783019	0.66171724	0.40902993	0.34995702	0.14003551	0.259206	1.0	0.57001776	0.0023750064	0.90000004	8.0	0.85445	0.9336
20181125	109.22616	30.15644	1282.0	7.00161	196.45547	-0.95904	-0.28327	0.37513942	287.52	0.7188587	0.6979871	0.40855196	0.36507937	0.0	0.48414165	1.0	0.5	0.0025002044	1.1	8.6	0.8447	0.9285
20181125	108.49852	30.0756	1601.5	6.83247	125.74771	-0.58422	0.8116	0.3918382	285.41998	0.687448	0.67474335	0.38648733	0.32979387	0.12245184	0.26077974	1.0	0.5612259	0.002408549	0.8	8.1	0.8258	0.9134
20181125	108.57937	30.0756	1295.0	3.76976	63.93404	0.43941	0.89829	0.3987762	286.52	0.6464891	0.6303437	0.41494197	0.32674158	0.11973966	0.27822706	1.0	0.5598698	0.002256349	0.7	8.0	0.8503	0.9307
20181125	108.33682	29.9139	1205.0	6.82954	230.97806	-0.62962	-0.7769	0.43681648	285.83002	0.7046729	0.6551724	0.426981	0.3651192	0.22142053	0.32431024	1.0	0.61071026	0.0024653564	0.90000004	8.1	0.8644	0.9512
20181125	109.14531	29.9139	813.0	5.76627	266.19458	-0.06637	-0.9978	0.43138206	289.91998	0.6363636	0.60855424	0.4056031	0.3699095	0.0	0.54667395	0.29353657	0.14676829	0.002194963	0.6	9.9	0.89339995	0.9567
20181125	108.98361	29.83305	867.0	4.91612	122.27434	-0.53397	0.8455	0.43599176	289.75998	0.626352	0.6016898	0.4017644	0.36573154	0.0	0.5163806	0.0	0.0	0.0021616237	0.7	9.3	0.89275	0.95745003
20181125	109.06446	29.83305	725.5	4.31102	131.51816	-0.66286	0.74875	0.43218604	289.78	0.6024479	0.57844687	0.4020319	0.36982813	0.0	0.47714618	0.0	0.0	0.0020789837	0.7	9.8	0.8933	0.95914996
20181125	108.90276	29.7522	827.0	3.66163	128.37277	-0.62078	0.78399	0.39889374	289.44	0.6234668	0.5929377	0.4097665	0.37780628	0.0	0.48427746	0.22103931	0.110519655	0.002154045	0.8	9.3	0.9029	0.96705
20181125	108.98361	29.7522	646.0	2.9467	186.23119	-0.99409	-0.10854	0.46165293	288.94	0.62933517	0.5962969	0.41549984	0.38059998	0.0	0.4518964	0.5967067	0.29835334	0.0021780825	0.8	9.9	0.9024	0.96414995
20181125	108.66022	29.67135	923.0	5.32222	26.55916	0.89447	0.44712	0.3702726	288.96997	0.68597406	0.6366185	0.40579712	0.4210251	0.0	0.54868364	0.3368961	0.16844805	0.0023738593	1.0	9.3	0.91985	0.9764
20181125	108.74107	29.67135	826.0	8.70544	86.65298	0.05838	0.99829	0.3702726	289.02	0.652212	0.6078467	0.39667457	0.3937197	0.0	0.49748433	0.5041645	0.25208226	0.002256633	0.8	10.0	0.89735	0.9635
20181125	108.82191	29.67135	849.0	5.65596	145.93674	-0.82842	0.56011	0.38228518	289.28	0.6210582	0.58585906	0.40528464	0.3776722	0.0	0.4665148	0.0	0.0	0.0021469104	0.7	10.2	0.8944	0.9607
20181125	108.90276	29.67135	657.0	3.79092	6.47387	0.99362	0.11275	0.39216846	288.84	0.58822703	0.54918396	0.42274806	0.3772571	0.0	0.3703802	0.0	0.0	0.0020365152	0.8	9.6	0.9074	0.96895003
20181125	108.98361	29.67135	858.0	2.73804	73.36954	0.2862	0.95817	0.45450106	288.88	0.6081908	0.5804808	0.4188698	0.36751282	0.0	0.40976918	0.0	0.0	0.0021053406	0.7	10.1	0.8994	0.9612
20181125	107.69004	29.59051	1562.0	5.93151	317.01266	0.7315	-0.68184	0.41514394	287.04	0.69437677	0.67971885	0.39675763	0.34609076	0.19414729	0.4049721	1.0	0.5970737	0.002419094	0.8	8.4	0.83529997	0.9201
20181125	108.66022	29.59051	869.0	5.30038	166.433	-0.9721	0.23458	0.36898717	288.08	0.6642217	0.62211055	0.39403975	0.392233	0.0	0.43945214	0.44343248	0.22171624	0.002305685	0.90000004	10.1	0.899	0.9648
20181125	108.74107	29.59051	758.0	5.03829	157.39113	-0.92315	0.38444	0.36898717	288.47998	0.6264728	0.5795291	0.40765232	0.35498452	0.0	0.40788284	0.57876587	0.28938293	0.0021716335	0.7	10.9	0.8932	0.9599
20181125	108.90276	29.59051	974.0	2.83709	64.0553	0.4375	0.89922	0.37774044	288.32	0.59877175	0.5861199	0.41443682	0.35681933	0.0	0.34453586	0.0	0.0	0.002076761	0.7	10.0	0.8945	0.9591
20181125	108.57937	29.50966	896.0	6.35702	30.42696	0.86228	0.50644	0.3483118	288.25998	0.6676774	0.61911356	0.37843934	0.40620658	0.0	0.4601965	0.63883567	0.31941783	0.0023162335	0.8	10.0	0.9108	0.9713
20181125	108.57937	29.42881	851.0	4.87194	121.86262	-0.52788	0.84932	0.35212955	287.97998	0.6588793	0.62151957	0.39473683	0.3935822	0.0	0.4220408	0.0	0.0	0.0022879343	0.90000004	10.3	0.8954	0.9634
20181125	107.04325	29.34796	784.0	4.34886	163.98264	-0.96118	0.27593	0.3357126	287.82	0.5806774	0.55598587	0.43564212	0.35767066	0.7614639	0.26733306	0.0	0.38073194	0.0020175017	1.2	9.7	0.8893	0.95729995
20181125	108.49852	29.34796	813.0	5.22321	158.91063	-0.93302	0.35982	0.3939273	289.04	0.6302253	0.611485	0.38504022	0.37126866	0.0	0.46190342	0.11062278	0.05531139	0.0021804085	0.90000004	10.8	0.86975	0.9473
20181125	106.9624	29.26711	778.0	2.02519	314.5665	0.70174	-0.71244	0.29860473	288.19998	0.6046625	0.5874739	0.42243606	0.35074255	0.68217385	0.34492972	1.0	0.8410869	0.0020980656	1.0	9.0	0.8654	0.94085
20181125	108.49852	29.26711	726.0	4.83954	341.06036	0.94586	-0.32457	0.3722941	288.06	0.64485127	0.60794044	0.3943276	0.37777779	0.0	0.40452987	0.092187785	0.046093892	0.0022386005	0.90000004	11.25	0.8883	0.9594
20181125	107.28579	29.10542	1031.0	5.52952	190.48775	-0.98329	-0.18203	0.33297008	286.78	0.65592635	0.6315465	0.41417694	0.38009351	0.33992136	0.31693584	0.0860622	0.21299177	0.002287211	0.6	10.1	0.9048	0.9628
20181125	107.36664	29.10542	1079.0	7.52775	125.47519	-0.58035	0.81437	0.32245296	286.5	0.65512466	0.61838794	0.42761838	0.39051333	0.352695	0.29215252	0.0	0.1763475	0.0022866481	0.7	9.6	0.9144	0.96975
20181125	108.57937	29.02457	1111.0	7.30572	332.33075	0.88564	-0.46437	0.3726553	288.0	0.65028495	0.64316547	0.37833712	0.36575875	0.0	0.40892333	0.4867901	0.24339505	0.0022579338	0.8	11.2	0.8831	0.95159996
20181125	108.66022	29.02457	1100.0	8.03478	161.10374	-0.94611	0.32386	0.3960255	289.13998	0.62631077	0.6299007	0.37631398	0.33680105	0.0	0.4636533	0.0	0.0	0.0021661161	0.8	11.1	0.87294996	0.9401
20181125	108.74107	29.02457	1166.0	4.69437	113.53956	-0.39938	0.91678	0.3960255	288.75998	0.67636985	0.65927655	0.38550857	0.35118252	0.08765008	0.51587766	0.72153366	0.40459186	0.0023423254	0.90000004	9.8	0.8549	0.9358
20181125	107.36664	28.94372	820.0	5.68545	212.64119	-0.84206	-0.53938	0.3779699	286.91998	0.6552106	0.6230769	0.41906035	0.38674435	0.67665035	0.3273365	0.0	0.33832517	0.0022836004	0.7	10.4	0.9004	0.96064997
20181125	108.57937	28.94372	945.0	7.82371	188.35095	-0.9894	-0.14524	0.3580174	288.94	0.66915715	0.6443796	0.38934603	0.38379022	0.0	0.5189096	0.0	0.0	0.0023159035	1.0	11.2	0.8784	0.9497
20181125	108.66022	28.94372	1036.0	8.54942	146.3446	-0.83239	0.5542	0.36291072	289.18	0.6442953	0.63110673	0.40199655	0.3391877	0.0	0.49761665	0.0	0.0	0.002228008	1.0	10.7	0.85749996	0.9366
20181125	107.28579	28.86287	879.0	6.31828	81.78608	0.14287	0.98974	0.3736853	287.13	0.6577465	0.619768	0.41981483	0.36122733	0.5839131	0.34932005	0.0	0.29195654	0.002290762	0.7	10.6	0.89935005	0.9576
20181125	107.36664	28.86287	711.0	3.30317	91.17557	-0.02052	0.99979	0.40120217	287.63998	0.64933836	0.62879175	0.40605476	0.3809524	0.6419765	0.37714785	1.0	0.82098824	0.002257469	0.6	10.7	0.892	0.9558
20181125	108.49852	28.86287	783.0	5.63406	121.56622	-0.52348	0.85204	0.33472157	289.8	0.6540404	0.63191295	0.38674027	0.37142858	0.0	0.56564134	0.43173578	0.21586789	0.0022568682	0.90000004	11.7	0.87755	0.95054996
20181125	108.57937	28.86287	790.0	5.94499	226.91397	-0.6831	-0.73033	0.31883287	289.32	0.681587	0.6514599	0.4073435	0.3938983	0.10714302	0.570341	0.6544247	0.3807839	0.0023558238	0.90000004	11.8	0.8838	0.95545
20181125	108.66022	28.86287	946.0	6.6236	181.00478	-0.99985	-0.01754	0.33248642	289.36	0.6682098	0.6464324	0.41093963	0.36535642	0.0	0.552102	0.3135374	0.1567687	0.002309268	1.0	11.4	0.8619	0.94205
20181125	108.49852	28.78202	769.0	4.90232	80.54723	0.16423	0.98642	0.32743412	289.5	0.68897605	0.6398779	0.40880567	0.39926332	0.0	0.5967965	0.0	0.0	0.0023798826	0.90000004	11.9	0.888	0.957
20181125	108.74107	28.78202	836.0	4.03629	94.25773	-0.07424	0.99724	0.31873566	289.72	0.64471406	0.6183859	0.39814812	0.36097342	0.0	0.5436564	0.0	0.0	0.0022253005	1.0	11.7	0.8747	0.9456
20181125	108.74107	28.70117	849.0	8.37361	279.62518	0.1672	-0.98592	0.3196751	288.86	0.66442955	0.6273217	0.3878909	0.39533904	0.0	0.504491	0.0	0.0	0.0023001786	0.90000004	11.7	0.9045	0.9646
20181125	107.1241	28.62032	1095.0	6.30941	167.29898	-0.97553	0.21986	0.36929914	288.22	0.62677914	0.60764474	0.40887097	0.35943618	0.32163796	0.3863461	0.0	0.16081898	0.0021746552	0.7	10.2	0.8936	0.9539
20181125	107.20495	28.62032	1383.0	6.50244	56.54532	0.55128	0.83432	0.3507894	287.0	0.6637931	0.6373277	0.3914729	0.3605656	0.43296176	0.3491269	0.0	0.21648088	0.002312868	0.7	10.1	0.8932	0.9521
20181125	107.1241	28.53948	1165.0	9.7276	87.11198	0.05038	0.99873	0.39949602	288.38	0.57631755	0.5791434	0.39461464	0.32259357	0.30644724	0.30814117	0.0	0.15322362	0.0019984657	0.5	11.4	0.87225	0.9421
20181125	108.57937	28.53948	673.0	4.20619	16.68347	0.95791	0.28708	0.3421045	289.41998	0.6599151	0.6286347	0.39841932	0.38241923	0.0	0.54356843	0.3451573	0.17257865	0.0022801296	0.7	12.7	0.8901	0.9568
20181125	107.1241	28.45863	918.0	7.11518	113.01913	-0.39104	0.92037	0.3847975	288.38	0.6395035	0.616488	0.40631366	0.3837535	0.72198087	0.42215738	0.0	0.36099043	0.0022175722	0.6	11.6	0.8903	0.95605004
20181125	107.20495	28.45863	843.0	7.07495	279.16583	0.15929	-0.98723	0.34989002	288.99	0.63683933	0.60914284	0.41069177	0.37430167	0.67564833	0.46899855	0.07763324	0.3766408	0.0022036727	0.6	11.7	0.8893	0.9532
20181125	108.57937	28.45863	703.0	3.7606	292.64896	0.38508	-0.92288	0.33727044	291.1	0.6254889	0.60816216	0.3929296	0.3536006	0.0	0.6287943	0.36711565	0.18355782	0.0021487079	0.7	12.7	0.87315	0.94505
20181125	106.9624	28.37778	1138.0	6.37182	154.99712	-0.90629	0.42266	0.31352815	288.24	0.6870531	0.6584565	0.38081938	0.37415507	0.70093477	0.49071395	0.0	0.35046738	0.0023836147	0.90000004	9.7	0.86905	0.9416
20181125	107.04325	28.37778	963.0	5.95652	123.3508	-0.54976	0.83532	0.31352815	288.96	0.63365436	0.61611074	0.39287287	0.35034013	0.719377	0.4610171	0.0	0.3596885	0.002192879	0.6	11.5	0.879	0.946
20181125	108.66022	28.37778	794.5	4.3556	106.70592	-0.28746	0.95779	0.3495965	289.88	0.57093424	0.5683785	0.37728938	0.335426	0.34638453	0.43001887	0.0	0.17319226	0.0019695538	0.8	12.0	0.8707	0.9415
20181125	106.9624	28.29693	1273.0	4.09001	50.25735	0.63934	0.76892	0.30478477	288.34	0.5935535	0.58808	0.37327188	0.33508626	0.4049572	0.33669662	0.0	0.2024786	0.0020585195	0.6	10.7	0.8653	0.9343
20181125	107.04325	28.29693	925.0	6.62726	354.4129	0.99525	-0.09736	0.30478477	289.3	0.6563218	0.63463205	0.39900136	0.38348624	0.7077939	0.52767557	0.33932853	0.52356124	0.0022686548	0.6	11.7	0.8867	0.9529
20181125	107.36664	28.29693	924.0	5.92156	283.39194	0.23161	-0.97281	0.2892184	288.39	0.66570604	0.6411215	0.41477603	0.37611607	0.38624975	0.46765748	0.0	0.19312488	0.0023083533	0.6	12.0	0.8993	0.9585
20181125	108.57937	28.29693	825.0	4.7383	231.83203	-0.61797	-0.7862	0.32545492	289.46	0.61387163	0.6	0.38622832	0.36021864	0.0	0.46947008	0.04518713	0.022593565	0.0021207477	0.8	12.3	0.8842	0.95085
20181125	108.66022	28.29693	855.0	4.31913	321.07141	0.77793	-0.62835	0.33039328	289.58	0.6276366	0.615175	0.38658118	0.3755274	0.0	0.5032722	0.0	0.0	0.0021674032	0.90000004	12.2	0.89135003	0.956
20181125	107.28579	28.21608	844.0	5.06462	66.07082	0.40561	0.91405	0.30894026	288.66	0.6242865	0.59193957	0.40854225	0.3755197	0.39734638	0.41934672	0.0	0.19867319	0.0021627052	0.6	12.1	0.895	0.95865
20181125	108.49852	28.21608	726.0	4.72588	130.77151	-0.65304	0.75732	0.30233952	289.06	0.6342551	0.61319715	0.3978907	0.37461275	0.0	0.47049797	0.0	0.0	0.0021941988	0.8	13.0	0.8787	0.94939995
20181125	108.66022	28.21608	1038.0	5.1185	62.74609	0.45793	0.88899	0.31495747	289.4	0.6484703	0.6318867	0.38566148	0.37525633	0.4675763	0.5230404	0.0	0.23378815	0.0022407405	1.0	12.3	0.8935	0.9547
20181125	106.9624	28.13523	1304.0	4.25129	139.63719	-0.76196	0.64763	0.34242094	288.44	0.61534417	0.60076046	0.40549946	0.3163925	0.7535381	0.38477963	0.0	0.37676904	0.0021333524	0.8	10.2	0.82445	0.9171
20181125	107.04325	28.13523	1162.0	6.25144	187.94159	-0.99041	-0.13816	0.34242094	288.25	0.6298137	0.59811765	0.3986276	0.40321544	1.0	0.39424622	0.0	0.5	0.0021849563	0.90000004	10.0	0.917	0.9712
20181125	107.1241	28.13523	893.0	5.63149	129.69028	-0.63864	0.76951	0.3232605	288.96	0.6504237	0.62271607	0.4021909	0.38311234	1.0	0.48947164	0.0	0.5	0.0022509126	0.6	11.8	0.8939	0.9586
20181125	107.20495	28.13523	848.0	5.41751	63.16296	0.45145	0.89229	0.30134088	288.94	0.63747454	0.6002019	0.41925687	0.363528	1.0	0.46586573	0.0	0.5	0.0022062522	0.6	11.8	0.89485	0.96055
20181125	107.28579	28.13523	863.0	4.30773	270.96579	0.01686	-0.99986	0.31801504	288.75998	0.687704	0.65277046	0.40357697	0.38487777	0.3502875	0.5342927	0.102550246	0.22641887	0.0023815767	0.7	12.0	0.8961	0.9579
20181125	108.66022	28.13523	915.0	4.57726	177.80714	-0.99927	0.03826	0.32743704	290.36	0.6098049	0.6057568	0.39538765	0.33843797	0.27698365	0.5396592	0.0	0.13849182	0.0021001687	1.05	13.0	0.8773	0.9399
20181125	106.88155	28.05439	1235.0	4.73792	173.76248	-0.99408	0.10865	0.3358427	288.47998	0.63911945	0.62231433	0.39653414	0.33718455	0.7569086	0.4299161	0.0	0.3784543	0.0022154725	0.90000004	10.1	0.82095003	0.91865003
20181125	108.49852	28.05439	760.0	5.74154	342.58728	0.95417	-0.29925	0.3280861	289.56	0.58993334	0.58354497	0.3913448	0.34046763	0.0	0.43608344	0.252181	0.1260905	0.002037344	0.6	13.1	0.8698	0.9379
20181125	108.57937	28.05439	1228.0	6.97969	278.89111	0.15456	-0.98798	0.3261448	289.3	0.68023425	0.6572303	0.37932116	0.37401757	0.0	0.5665344	0.075948395	0.037974197	0.002351311	1.1	11.5	0.8902	0.9533
20181125	108.66022	28.05439	1112.0	7.3563	2.54614	0.99901	0.04442	0.3401769	289.04	0.69383967	0.66313386	0.4062032	0.40313596	0.0	0.56696403	0.0	0.0	0.002400497	1.1	11.3	0.91400003	0.9667
20181125	106.88155	27.97354	1002.0	3.67513	59.39196	0.50916	0.86067	0.34179893	289.68	0.620799	0.59969574	0.41189134	0.33583164	1.0	0.50015867	0.0	0.5	0.002143051	0.8	10.7	0.8381	0.9321
20181125	106.9624	27.97354	1097.0	4.72111	184.91127	-0.99633	-0.08561	0.32546523	289.24	0.6390336	0.62622035	0.4018859	0.35356456	1.0	0.4938008	0.0	0.5	0.0022093542	0.90000004	10.8	0.8671	0.93865
20181125	106.88155	27.89269	1063.0	3.38402	155.32108	-0.90866	0.41753	0.3239986	289.16	0.6225989	0.59727323	0.41306615	0.34812286	1.0	0.4589534	0.0	0.5	0.0021531293	0.8	10.8	0.8763	0.9416
20181125	107.36664	27.89269	1233.0	5.19217	256.94382	-0.22591	-0.97415	0.31026646	288.54	0.6752066	0.66262037	0.40164855	0.3493263	0.41918606	0.49585176	1.0	0.70959306	0.0023400798	0.8	10.8	0.8296	0.9203
20181125	106.8007	27.81184	1011.0	3.70253	108.99585	-0.3255	0.94554	0.30222332	289.0	0.6191516	0.58897924	0.42078042	0.35732916	0.4387041	0.43933272	0.0	0.21935205	0.002142393	0.8	10.6	0.8818	0.9503
20181125	107.20495	27.73099	858.0	2.80576	259.58987	-0.18069	-0.98354	0.31295067	289.58	0.6171285	0.58128077	0.42429286	0.36461443	1.0	0.48534676	0.0	0.5	0.0021311159	0.6	12.6	0.892	0.9555
20181125	108.49852	27.73099	926.5	5.38939	217.86998	-0.78941	-0.61387	0.38131624	290.32	0.63604444	0.61696124	0.38048872	0.37267363	0.0	0.5799119	0.0	0.0	0.0021908393	1.3000001	11.9	0.8905	0.9544
20181125	106.47731	27.65014	1075.0	2.47453	157.75832	-0.9256	0.37851	0.3051908	288.78	0.5869947	0.56508726	0.40677968	0.32567137	0.0	0.36290514	0.0	0.0	0.002032671	0.5	11.5	0.8773	0.9427
20181125	107.1241	27.65014	824.0	1.56106	346.94534	0.97416	-0.22588	0.31243536	289.9	0.61875635	0.5734644	0.42177424	0.37293506	0.81550765	0.5154493	0.2762201	0.54586387	0.0021343785	0.6	12.3	0.8932	0.9598
20181125	107.20495	27.65014	860.0	2.83161	243.5206	-0.44588	-0.89509	0.33652458	288.91998	0.6341535	0.5929825	0.40841082	0.39135316	1.0	0.45849153	0.0	0.5	0.0021949105	0.6	12.8	0.8981	0.9609
20181125	107.28579	27.65014	933.0	3.82634	350.21747	0.98546	-0.16991	0.3689215	288.47998	0.6294269	0.60542166	0.4034739	0.3853554	0.73267394	0.4130604	0.0	0.36633697	0.0021818737	0.5	13.1	0.8959	0.9597
20181125	108.41767	27.65014	842.0	3.40057	106.23196	-0.27953	0.96014	0.38129464	290.3	0.623159	0.6209549	0.37854075	0.35066506	0.0	0.5569381	0.0	0.0	0.0021466035	1.2	13.0	0.872	0.9398
20181125	104.86034	27.5693	1738.5	5.41381	14.04533	0.9701	0.24269	0.43239826	288.18	0.5773268	0.59144235	0.3789108	0.29254457	0.39420983	0.29250404	0.0	0.19710492	0.0020033547	0.6	7.8	0.8835	0.9352
20181125	106.31561	27.5693	981.0	2.50213	167.3006	-0.97554	0.21984	0.32491043	290.88	0.5996503	0.57486975	0.41992104	0.34823632	0.33333334	0.56730366	0.0	0.16666667	0.0020615042	0.6	10.8	0.8855	0.94945
20181125	106.39646	27.5693	932.0	1.82204	129.42493	-0.63507	0.77246	0.30806464	289.94	0.5873606	0.56110096	0.43177578	0.34791252	0.5044223	0.46458867	0.0	0.25221115	0.0020258005	0.6	10.9	0.8937	0.9569
20181125	106.47731	27.5693	920.0	2.16294	184.70119	-0.99664	-0.08196	0.30806464	289.84	0.61621344	0.58539104	0.42428255	0.3561644	0.61207026	0.5059998	0.5852608	0.59866554	0.002126047	0.6	11.2	0.8854	0.9507
20181125	107.1241	27.5693	891.0	1.89597	9.00117	0.98769	0.15645	0.31420684	289.25998	0.6229421	0.58840305	0.42333898	0.36651054	1.0	0.46805614	0.21560606	0.60780305	0.0021535717	0.6	12.3	0.88755	0.9551
20181125	107.20495	27.5693	923.0	3.55878	306.49277	0.59472	-0.80393	0.33292788	288.52	0.6540732	0.62512565	0.40281445	0.40231284	1.0	0.45886102	0.0	0.5	0.0022669944	0.6	12.5	0.8941	0.9598
20181125	108.41767	27.5693	980.0	5.5053	340.71677	0.9439	-0.33024	0.34699193	290.18	0.6419919	0.6398279	0.38395822	0.3488691	0.0	0.5778377	0.0	0.0	0.0022123922	1.2	11.6	0.8805	0.9433
20181125	104.86034	27.48845	1745.0	4.81609	186.29881	-0.99396	-0.10971	0.37836596	290.36	0.53058827	0.56459814	0.42760378	0.25751635	1.0	0.39858285	0.711126	0.85556304	0.0018273464	0.3	8.0	0.8607	0.9145
20181125	105.02204	27.48845	1877.0	4.69909	89.50649	0.00861	0.99996	0.4272601	289.86	0.58888406	0.61709213	0.375	0.2999593	0.31143874	0.46031353	0.2600766	0.28575766	0.0020316155	0.6	8.0	0.8546	0.9202
20181125	105.58798	27.48845	1605.0	3.1886	213.0507	-0.83819	-0.54538	0.32246482	289.75998	0.58882236	0.60299516	0.37221056	0.32953322	0.40540588	0.45150405	0.0	0.20270294	0.002032104	0.7	9.3	0.8703	0.9369
20181125	106.07307	27.48845	1392.0	4.0879	58.15275	0.52766	0.84946	0.372649	289.57	0.5831325	0.5818854	0.36247918	0.31402767	0.0	0.42480147	0.0	0.0	0.0020137876	0.5	10.5	0.8851	0.9434
20181125	106.31561	27.48845	1015.0	3.29459	22.67267	0.92272	0.38547	0.30968648	290.19	0.5692902	0.55620265	0.3938113	0.3555675	0.0	0.4543626	0.0	0.0	0.0019617844	0.95000005	10.5	0.90085	0.95935
20181125	106.9624	27.48845	958.0	2.44858	197.80823	-0.95209	-0.30583	0.32617864	289.24	0.5964912	0.57018393	0.40685445	0.36458907	0.6365464	0.42000243	0.0	0.3182732	0.0020622709	0.6	12.1	0.8834	0.9549
20181125	107.04325	27.48845	968.0	3.08424	324.97717	0.81892	-0.5739	0.32617864	289.08	0.59915125	0.565337	0.42017627	0.35357916	0.6164252	0.41090634	0.20741697	0.41192108	0.0020726142	0.6	12.3	0.8882	0.9534
20181125	107.1241	27.48845	979.0	4.11474	77.01987	0.22461	0.97445	0.35315496	288.5	0.5993868	0.57416266	0.4087778	0.371246	1.0	0.36121425	0.0	0.5	0.0020775972	0.6	12.5	0.8905	0.9544
20181125	107.20495	27.48845	905.0	3.66367	176.46837	-0.9981	0.0616	0.35444582	288.72	0.5660203	0.5186649	0.41288027	0.3777355	0.74037886	0.31868318	0.0	0.37018943	0.001960447	0.6	12.7	0.9093	0.968
20181125	107.60919	27.48845	778.0	5.57299	135.91495	-0.71831	0.69573	0.33942348	289.82	0.6187875	0.5904936	0.3976465	0.34545454	0.0	0.5086764	0.0	0.0	0.0021350752	0.8	12.8	0.8774	0.947
20181125	107.69004	27.48845	727.0	4.13233	268.8205	-0.02059	-0.99979	0.34458083	289.06	0.6771908	0.6306818	0.39923662	0.39265713	0.0	0.5419051	0.73927766	0.36963883	0.0023427343	1.0	12.7	0.8933	0.9602
20181125	108.01343	27.48845	881.0	3.54237	122.56274	-0.53822	0.8428	0.3389982	290.47998	0.6327075	0.61646575	0.40714	0.37273508	0.0	0.58796775	0.0	0.0	0.0021781449	1.0	13.0	0.88615	0.9556
20181125	105.02204	27.4076	1767.0	5.99856	287.89511	0.30728	-0.95162	0.34815723	289.97998	0.57551235	0.61970437	0.3454273	0.29609782	1.0	0.44703507	0.0	0.5	0.0019846624	0.7	8.0	0.83725	0.9123
20181125	105.99222	27.4076	1474.5	3.51729	119.40344	-0.49096	0.87118	0.32558635	290.69998	0.5858521	0.6023188	0.3618353	0.30721778	0.4294316	0.5281706	0.0	0.2147158	0.0020153152	0.6	9.9	0.8742	0.9343
20181125	106.07307	27.4076	1481.0	3.21543	114.05911	-0.40768	0.91313	0.33297908	290.41998	0.59012914	0.6028682	0.38992116	0.29901478	0.40840837	0.5111853	0.0011799446	0.20479415	0.0020319852	0.6	10.3	0.87465	0.93325
20181125	106.15392	27.4076	1231.0	2.56118	70.42278	0.33508	0.94219	0.33234197	290.08	0.63154405	0.6146646	0.38977554	0.3329093	0.5661376	0.5522035	0.0	0.2830688	0.0021771376	0.6	10.2	0.8864	0.9459
20181125	106.23477	27.4076	1161.0	1.96573	161.13246	-0.94627	0.32338	0.31923229	291.18	0.56890756	0.5677028	0.39209712	0.2932634	0.56887674	0.54093236	1.0	0.7844384	0.0019538002	0.6	10.0	0.8524	0.9233
20181125	106.88155	27.4076	898.0	1.99292	36.46704	0.8042	0.59436	0.31648108	289.72	0.56421787	0.52931255	0.4229755	0.3438486	0.66421384	0.40369147	0.06632057	0.36526722	0.0019474592	0.6	12.2	0.8804	0.9499
20181125	106.9624	27.4076	830.0	2.04671	194.75566	-0.96702	-0.2547	0.34496808	290.08	0.5913664	0.55797935	0.43141153	0.3540897	0.3389834	0.48379418	0.0	0.1694917	0.0020386323	0.6	12.2	0.8836	0.9512
20181125	107.04325	27.4076	928.0	3.8352	221.22269	-0.75215	-0.65899	0.34496808	288.74	0.63356376	0.6062362	0.40452328	0.39142275	0.43478283	0.4422614	0.0	0.21739142	0.0021942363	0.7	12.4	0.8916	0.9591
20181125	107.1241	27.4076	921.0	4.063	57.67201	0.53477	0.845	0.3859073	289.0	0.614185	0.58480173	0.394111	0.3832853	0.28831974	0.43064088	0.0	0.14415987	0.0021252076	0.6	12.8	0.8896	0.9584
20181125	107.28579	27.4076	918.0	2.72544	136.38542	-0.724	0.6898	0.324567	289.4	0.5923172	0.5756474	0.42667705	0.33871734	0.85157293	0.42642993	0.5499867	0.7007798	0.0020467078	0.3	13.1	0.8726	0.9436
20181125	107.52834	27.4076	826.0	4.13348	55.96352	0.55972	0.82868	0.35091728	289.62	0.601612	0.57444936	0.40372095	0.34822804	0.75767034	0.46188664	0.0	0.37883517	0.002077246	0.8	12.8	0.88385	0.9529
20181125	107.60919	27.4076	680.0	5.10856	16.98107	0.9564	0.29206	0.35091728	289.3	0.6224976	0.57850367	0.41335917	0.36720043	0.0	0.47069737	0.06601422	0.03300711	0.0021517375	0.7	12.9	0.9022	0.961
20181125	107.93258	27.4076	968.0	2.75831	181.7673	-0.99952	-0.03084	0.355707	290.58	0.6260742	0.60805404	0.40361708	0.3488086	0.74242693	0.5855675	0.0	0.37121347	0.0021545675	1.1	13.0	0.8696	0.9403
20181125	105.02204	27.32675	1964.0	2.72557	250.83932	-0.32822	-0.9446	0.30347332	289.62	0.6179539	0.6416239	0.37555847	0.3113098	0.2616395	0.49018028	0.0033201892	0.13247985	0.0021336714	0.90000004	8.0	0.84435	0.92
20181125	105.10289	27.32675	1908.0	2.59173	95.76842	-0.10051	0.99494	0.31310335	290.28	0.5951711	0.610658	0.37449795	0.3044014	0.28906295	0.5077551	0.0	0.14453147	0.0020503346	0.5	8.6	0.85175	0.9206
20181125	105.91137	27.32675	1686.5	2.67381	80.75612	0.16064	0.98701	0.30951065	290.58	0.59188694	0.60833156	0.36293012	0.30756667	0.34402484	0.5281175	0.0	0.17201242	0.0020369156	0.3	10.6	0.8716	0.9354
20181125	105.99222	27.32675	1523.0	3.02968	87.92352	0.03623	0.99934	0.32057962	290.54	0.5884146	0.59907216	0.3784822	0.3073049	0.4745751	0.5186601	0.0	0.23728755	0.0020252448	0.4	10.3	0.8717	0.9311
20181125	106.07307	27.32675	1297.0	3.76603	136.46524	-0.72496	0.68879	0.31965014	290.3	0.6173097	0.61007196	0.3938298	0.32765532	0.607502	0.5471596	0.0	0.303751	0.0021264544	0.6	9.9	0.8706	0.9345
20181125	106.88155	27.32675	892.0	3.77115	326.95566	0.83825	-0.54529	0.32370102	289.1	0.6339239	0.5889891	0.41456765	0.3876409	0.68846667	0.47331372	0.3166435	0.5025551	0.0021927494	0.6	12.6	0.8945	0.96005
20181125	106.9624	27.32675	962.0	1.59585	352.3764	0.99116	-0.13266	0.3433324	289.19998	0.62107086	0.5841482	0.42144638	0.35786352	0.6976751	0.45971847	0.573172	0.63542354	0.0021475481	0.6	12.6	0.88594997	0.9503
20181125	107.04325	27.32675	969.0	2.13186	77.42085	0.21779	0.976	0.3433324	289.04	0.6073926	0.5706246	0.40423068	0.3698964	0.7334618	0.42210406	0.23207489	0.48276836	0.0021014137	0.6	12.8	0.89	0.9552
20181125	107.44749	27.32675	1092.0	4.26871	265.86224	-0.07215	-0.99739	0.33723226	289.75	0.5957908	0.58794284	0.38120025	0.32447153	0.65842956	0.4629222	0.16678491	0.41260725	0.0020562236	0.8	12.9	0.8656	0.9366
20181125	107.85173	27.32675	735.0	4.42827	198.30841	-0.94938	-0.31413	0.33679903	289.19998	0.6513639	0.62177175	0.42095053	0.38240576	0.80183107	0.5111141	0.6490587	0.7254449	0.0022522958	1.0	12.9	0.8928	0.95925
20181125	107.93258	27.32675	846.0	5.20733	262.91742	-0.1233	-0.99237	0.3754035	289.56	0.69648695	0.6658688	0.40661684	0.40544128	0.0	0.6134455	0.0	0.0	0.0024053287	1.1	13.0	0.89275	0.95985
20181125	108.01343	27.32675	1025.0	7.28548	258.97354	-0.19126	-0.98154	0.38037688	289.74	0.68280804	0.6601026	0.39083666	0.38410226	0.0	0.60672843	0.0	0.0	0.0023566233	1.2	12.1	0.89269996	0.9579
20181125	108.09428	27.32675	930.5	4.80179	6.76563	0.99304	0.11781	0.41023886	290.16	0.68827415	0.6566583	0.39004236	0.39888462	0.0	0.6496298	0.0	0.0	0.0023720504	2.2	11.6	0.90185	0.96395004
20181125	106.88155	27.2459	997.0	2.83758	331.25211	0.87674	-0.48096	0.33815712	288.58	0.6463524	0.61725396	0.40854883	0.37810344	0.7364633	0.45074722	0.23963371	0.4880485	0.0022397686	0.6	12.9	0.894	0.95809996
20181125	106.9624	27.2459	1032.0	1.76688	78.36041	0.20175	0.97944	0.34453824	288.88	0.61158264	0.5969111	0.4129992	0.35509396	0.65250015	0.41577712	0.31136546	0.48193282	0.002117082	0.6	13.0	0.88374996	0.9501
20181125	107.04325	27.2459	895.0	3.28191	41.76052	0.74594	0.66602	0.34453824	290.68	0.5892532	0.5664995	0.4085866	0.35364968	0.5571427	0.5322835	0.0	0.27857134	0.0020271542	0.5	13.05	0.8937	0.9562
20181125	107.28579	27.2459	991.0	3.22194	16.49437	0.95885	0.28392	0.35516495	289.24	0.596225	0.57884425	0.396162	0.34765947	0.65944976	0.41952762	0.31343374	0.48644173	0.0020613505	0.6	13.0	0.8753	0.9434
20181125	107.36664	27.2459	965.0	2.69314	346.19156	0.9711	-0.23868	0.35385737	289.8	0.62842166	0.59643406	0.39236224	0.35012907	0.62192875	0.52326137	0.45993742	0.5409331	0.0021684668	1.0	12.9	0.86595	0.9431
20181125	107.44749	27.2459	1026.0	1.76688	274.22763	0.07372	-0.99728	0.36715728	290.56	0.5863431	0.5883424	0.40562898	0.3146789	0.47446015	0.51681846	0.10979333	0.29212674	0.002017976	1.0	12.5	0.8609	0.93205
20181125	104.69865	27.16505	1791.0	6.67825	332.93338	0.89048	-0.45503	0.35501093	289.47998	0.53367233	0.57116103	0.3825137	0.27146262	1.0	0.3249553	0.0	0.5	0.0018435552	0.7	8.8	0.8461	0.9109
20181125	104.77949	27.16505	1678.0	6.61428	80.9566	0.15718	0.98757	0.35501093	289.3	0.543643	0.568801	0.38852745	0.28758055	1.0	0.3278557	0.0	0.5	0.001879167	0.7	8.8	0.8486	0.91275
20181125	104.86034	27.16505	1758.0	4.73218	38.17757	0.7861	0.6181	0.35871637	289.34	0.5537011	0.5743011	0.38847232	0.28683183	1.0	0.35047057	0.0	0.5	0.0019136694	0.6	9.1	0.84854996	0.91775
20181125	104.94119	27.16505	1611.0	6.61578	115.89954	-0.43679	0.89956	0.35088524	289.94	0.5448487	0.571829	0.36079636	0.2885809	1.0	0.38747048	0.0	0.5	0.0018791773	0.6	9.1	0.83484995	0.9109
20181125	106.9624	27.16505	1079.0	2.25718	68.51775	0.36621	0.93053	0.32529628	288.6	0.6057792	0.5823466	0.41483518	0.34785542	0.66318333	0.3813847	0.0	0.33159167	0.002099027	0.90000004	12.9	0.874	0.9455
20181125	107.28579	27.16505	1208.0	2.01947	33.25283	0.83626	0.54833	0.34497976	290.38	0.6020249	0.59816515	0.3899511	0.31283718	0.5725947	0.52816707	0.3559526	0.46427363	0.0020732314	1.0	12.8	0.8111	0.9031
20181125	107.44749	27.16505	1074.0	1.81409	326.83817	0.83713	-0.54701	0.36698395	290.6	0.57492876	0.5767042	0.42354393	0.2871874	0.12354924	0.50042194	0.62264436	0.3730968	0.0019784197	0.90000004	12.6	0.8528	0.9189
20181125	107.60919	27.16505	992.0	4.76141	104.71777	-0.25406	0.96719	0.36357397	290.38	0.6529093	0.6228794	0.38910848	0.36444753	0.5923397	0.6122464	0.062258273	0.327299	0.002248465	1.2	13.0	0.8743	0.945
20181125	104.77949	27.08421	1991.0	5.59134	348.02753	0.97825	-0.20744	0.33450884	289.0	0.60241866	0.6192906	0.37057817	0.30670694	1.0	0.4098302	0.0	0.5	0.0020844936	0.7	8.6	0.85515	0.92534995
20181125	104.86034	27.08421	1856.0	4.4188	45.08528	0.70605	0.70816	0.35486925	289.34	0.59053636	0.60400325	0.36922717	0.30735618	1.0	0.41803753	0.0	0.5	0.0020409774	0.6	8.9	0.8576	0.9268
20181125	104.94119	27.08421	1635.0	4.477	21.38375	0.93116	0.36461	0.36044654	289.4	0.6022028	0.5970149	0.38050973	0.30625343	1.0	0.44394347	0.18892808	0.59446406	0.0020808666	0.7	8.9	0.8682	0.93420005
20181125	107.28579	27.08421	1286.0	1.39834	94.828	-0.08416	0.99645	0.33049896	290.52	0.5971046	0.60861695	0.3859697	0.3108797	0.5513401	0.53185856	0.34015867	0.4457494	0.0020552962	1.0	12.8	0.84045005	0.91719997
20181125	107.44749	27.08421	1210.0	3.46691	338.29626	0.92911	-0.36981	0.36737806	290.28	0.56731755	0.5853086	0.39615422	0.29546726	0.47237933	0.45876494	0.37103546	0.4217074	0.0019543804	0.90000004	12.6	0.8485	0.9148
20181125	106.55816	27.00336	1359.0	2.1381	284.62857	0.25255	-0.96758	0.31908745	289.91998	0.63370717	0.6195015	0.41566885	0.3205924	0.55035216	0.54226184	0.301583	0.42596757	0.0021858003	1.0	11.9	0.8138	0.9071
20181125	106.63901	27.00336	1355.0	1.96981	68.63543	0.3643	0.93128	0.30367258	289.88	0.61259466	0.5952105	0.42130047	0.30867264	0.5147045	0.5032435	0.1978634	0.35628396	0.0021132699	1.0	12.1	0.8179	0.9069
20181125	106.71986	27.00336	1361.0	1.92322	248.06886	-0.37349	-0.92763	0.30165452	289.82	0.64250255	0.62454665	0.40621722	0.3321918	0.6020645	0.54840827	0.19485602	0.39846027	0.0022169019	1.1	12.2	0.814	0.9089
20181125	106.9624	27.00336	1146.0	3.76475	215.9686	-0.80934	-0.58734	0.3302079	288.94	0.6789087	0.64984965	0.4126697	0.3649789	0.7731086	0.53482133	0.5729326	0.6730206	0.0023496528	1.1	12.7	0.841	0.92965
20181125	107.04325	27.00336	1067.0	3.65538	329.5271	0.86187	-0.50713	0.3302079	289.62	0.6611542	0.6258914	0.3977117	0.3599249	1.0	0.56221503	0.28137514	0.6406876	0.0022828334	1.1	12.8	0.84835005	0.93275
20181125	107.28579	27.00336	1321.0	2.30981	115.44314	-0.42962	0.90301	0.33322734	290.19998	0.58750606	0.58996516	0.39140308	0.3089279	0.18919158	0.48748165	0.14878917	0.16899037	0.002024487	1.0	12.8	0.8427	0.9213
20181125	106.39646	26.92251	1205.0	4.89559	173.90868	-0.99435	0.10611	0.30322945	289.44	0.62263674	0.598438	0.3997681	0.3317647	1.0	0.48285592	1.0	1.0	0.0021511773	1.0	11.5	0.8505	0.929
20181125	106.47731	26.92251	1303.0	1.76094	293.0668	0.3918	-0.92005	0.30322945	289.52	0.6258847	0.60723007	0.4117125	0.34048507	1.0	0.4952023	0.4511405	0.72557026	0.0021618013	1.0	11.7	0.8322	0.9219
20181125	106.55816	26.92251	1326.0	1.64953	189.83092	-0.98532	-0.17074	0.29880872	289.88	0.6062163	0.5862324	0.44038463	0.29940963	1.0	0.4922854	1.0	1.0	0.0020912664	1.0	12.3	0.809	0.9004
20181125	106.63901	26.92251	1333.0	1.30615	205.13187	-0.90533	-0.4247	0.29577267	290.62	0.5561375	0.55746245	0.4493392	0.2803256	0.57674277	0.46881297	0.8866019	0.73167235	0.0019136243	0.7	12.3	0.80700004	0.894
20181125	106.9624	26.92251	1213.0	2.54157	20.17766	0.93863	0.34493	0.3055598	289.75998	0.6253855	0.5986482	0.4128019	0.33216783	0.6789841	0.51474774	0.23204923	0.45551667	0.0021582881	1.0	12.5	0.8346	0.9219
20181125	107.04325	26.92251	1150.0	1.99607	356.85068	0.99849	-0.05494	0.3055598	290.13	0.6152242	0.5888889	0.41422594	0.3391473	0.64363605	0.5291176	0.23322949	0.43843275	0.002120512	1.0	12.8	0.85385	0.9345
20181125	107.1241	26.92251	1352.0	3.16371	322.47818	0.79312	-0.60906	0.29799673	289.82	0.6211004	0.6060718	0.40802422	0.32602477	0.5860334	0.5126047	0.21439417	0.40021378	0.0021430557	1.0	12.5	0.8461	0.92915
20181125	107.28579	26.92251	1205.0	2.76074	299.8898	0.49833	-0.86699	0.33030173	289.94	0.63949883	0.619403	0.37879452	0.3529812	0.04185888	0.55354804	0.0	0.02092944	0.0022056247	1.0	12.8	0.8626	0.93655
20181125	105.42628	26.84166	1610.0	4.55949	13.96247	0.97045	0.24129	0.2895441	290.56	0.58756995	0.59992266	0.39372408	0.29283297	1.0	0.5189401	0.081583835	0.5407919	0.0020221984	0.6	11.0	0.8469	0.9175
20181125	105.50713	26.84166	1415.0	5.36446	59.15854	0.51266	0.85859	0.34780043	290.34	0.581655	0.5854251	0.37638178	0.30718955	0.45170295	0.4894478	0.041420482	0.24656172	0.0020033582	0.6	11.2	0.85179996	0.92205
20181125	105.58798	26.84166	1456.0	5.20111	322.19424	0.79009	-0.61299	0.34971195	290.04	0.5892935	0.59268075	0.3737247	0.30574074	0.45510462	0.47669238	0.04622867	0.25066665	0.002031766	0.6	11.1	0.85615003	0.92544997
20181125	105.66883	26.84166	1433.0	3.94207	54.09209	0.58648	0.80996	0.31255624	290.86	0.5643879	0.57082903	0.38511047	0.2982987	0.065089315	0.50477904	0.0	0.032544658	0.001940411	0.6	11.1	0.8601	0.9245
20181125	106.31561	26.84166	1228.0	1.60204	247.56537	-0.38163	-0.92432	0.3149433	290.91998	0.57248104	0.5551115	0.419792	0.3018263	1.0	0.52425563	0.56249875	0.7812494	0.00196783	0.8	11.6	0.80855	0.9044
20181125	106.39646	26.84166	1251.0	4.24999	2.38541	0.99913	0.04162	0.25955114	289.54	0.615468	0.5951166	0.4107509	0.3231154	1.0	0.47907412	1.0	1.0	0.0021256753	1.0	11.9	0.8186	0.9113
20181125	106.47731	26.84166	1288.0	2.79383	257.28046	-0.22018	-0.97546	0.25955114	289.38	0.6219044	0.60068494	0.38957056	0.3360584	1.0	0.4764916	0.0	0.5	0.0021490925	1.0	12.3	0.81560004	0.9107
20181125	106.55816	26.84166	1336.0	1.94402	332.77866	0.88925	-0.45743	0.27866837	289.59	0.5371269	0.5454482	0.4303117	0.28625974	1.0	0.3414813	0.21621382	0.6081069	0.001854784	0.8	12.7	0.8116	0.898
20181125	106.8007	26.84166	1316.0	2.16951	113.25024	-0.39475	0.91879	0.2670601	289.19998	0.6673248	0.65020126	0.42076164	0.35341755	0.25000635	0.53741974	0.0	0.12500317	0.0023074856	1.2	12.9	0.8341	0.9228
20181125	106.88155	26.84166	1340.0	2.07936	333.64151	0.89603	-0.44399	0.2890987	288.9	0.69649935	0.6696571	0.3999071	0.3648485	0.2610833	0.5597944	0.26335	0.26221666	0.0024108666	1.2	12.3	0.842	0.9273
20181125	106.9624	26.84166	1310.0	2.90115	129.93512	-0.64192	0.76677	0.28226414	290.08	0.6922029	0.67091024	0.39475477	0.36996645	0.10169915	0.64915293	1.0	0.55084956	0.0023862484	1.1	13.2	0.8669	0.94105
20181125	107.04325	26.84166	1108.0	3.44989	127.98453	-0.61545	0.78818	0.28226414	290.18	0.6914661	0.658321	0.392013	0.39312977	0.6216756	0.6561746	1.0	0.8108378	0.0023828868	1.1	13.2	0.8794	0.95035
20181125	107.20495	26.84166	1045.0	3.96558	158.98578	-0.93349	0.3586	0.3416946	289.97998	0.64049447	0.6260767	0.39353693	0.3673257	1.0	0.55855453	0.0	0.5	0.0022087542	1.1	13.3	0.8693	0.9441
20181125	107.28579	26.84166	1218.0	5.27148	286.25803	0.27996	-0.96001	0.32150248	289.84998	0.63775814	0.6182089	0.33697626	0.36004418	0.11905089	0.54308057	0.0	0.059525445	0.0022003043	1.0	12.0	0.87145	0.94355
20181125	105.42628	26.76081	1747.0	7.05753	346.93484	0.97411	-0.22606	0.31385982	289.97998	0.6200707	0.6230201	0.36027396	0.32735425	0.85034823	0.5244974	0.0	0.42517412	0.0021383225	0.90000004	11.0	0.87435	0.93850005
20181125	105.50713	26.76081	1680.0	8.0889	347.66708	0.97692	-0.21359	0.34421712	290.0	0.6338424	0.62819976	0.35953808	0.3206941	0.9121586	0.54925036	0.05168123	0.4819199	0.0021856634	0.7	11.2	0.8577	0.9259
20181125	105.58798	26.76081	1734.0	5.97015	21.2114	0.93225	0.36181	0.34359562	290.0	0.64333266	0.635539	0.37803593	0.32427695	0.8787858	0.564901	0.0	0.4393929	0.0022183885	0.8	11.0	0.85795	0.92795
20181125	105.66883	26.76081	1598.0	5.15858	80.4445	0.166	0.98613	0.3143828	290.5	0.6262245	0.62936115	0.38598824	0.32834718	0.81766015	0.57902074	0.199636	0.5086481	0.002155678	0.7	11.3	0.8803	0.93945
20181125	105.74968	26.76081	1389.0	3.35716	81.45054	0.14866	0.98889	0.28418434	290.86	0.58052886	0.5858917	0.41670942	0.3057379	0.39663646	0.53295445	0.11371285	0.25517464	0.0019959048	0.6	11.3	0.8856	0.9406
20181125	106.55816	26.76081	1289.0	1.55381	226.60588	-0.68701	-0.72665	0.305869	290.31	0.5115584	0.5126465	0.48510766	0.25077742	1.0	0.35783982	0.0	0.5	0.0017621109	0.8	13.0	0.8227	0.90415
20181125	106.71986	26.76081	1266.0	2.14274	194.9584	-0.96611	-0.25812	0.23983942	289.41998	0.621086	0.61047834	0.405079	0.32409546	1.0	0.47849086	0.0	0.5	0.002145968	1.0	13.6	0.8073	0.9049
20181125	106.8007	26.76081	1165.0	3.34777	135.50993	-0.71337	0.70079	0.24761862	289.19998	0.68793666	0.6650968	0.43382943	0.3832786	0.23256172	0.57063496	0.0	0.11628086	0.0023787576	1.2	13.5	0.87045	0.9429
20181125	106.88155	26.76081	1149.0	4.15954	8.28179	0.98957	0.14404	0.25412405	288.72	0.69442725	0.6460274	0.4213382	0.39351487	0.30459604	0.54184175	0.0	0.15229802	0.0024051927	1.0	13.45	0.8855	0.95385003
20181125	107.1241	26.76081	1208.0	2.13931	62.23848	0.46579	0.88489	0.3002687	289.78998	0.64639	0.63843304	0.3768367	0.3488267	0.12857492	0.55228835	0.3657886	0.24718177	0.0022305464	1.0	13.5	0.85255	0.93015003
20181125	107.20495	26.76081	1138.0	4.79137	320.80673	0.77502	-0.63194	0.3280073	289.78	0.6187778	0.6171089	0.37845302	0.352753	0.083329804	0.5052452	0.0	0.041664902	0.0021353364	1.0	13.6	0.86155	0.9356
20181125	107.28579	26.76081	1314.0	2.91203	323.14563	0.80016	-0.59978	0.30797097	290.08	0.5815354	0.58934426	0.34812763	0.31317	1.0	0.46650964	0.0	0.5	0.0020047415	0.90000004	13.6	0.8271	0.9115
20181125	105.42628	26.67996	1981.0	4.46312	250.68277	-0.3308	-0.9437	0.3040957	288.8	0.6738304	0.66734487	0.39285713	0.34898278	0.75124496	0.5150142	0.0	0.37562248	0.0023332078	0.90000004	11.2	0.88185	0.94235003
20181125	105.50713	26.67996	1919.0	3.13686	155.55818	-0.91038	0.41377	0.34059343	289.34	0.6552805	0.65632015	0.3884093	0.32035863	0.7499977	0.5292944	0.0	0.37499884	0.002264742	0.7	11.3	0.8521	0.92325
20181125	105.58798	26.67996	1848.0	3.08631	145.4745	-0.82387	0.56677	0.28353584	289.16	0.6591013	0.65863603	0.40350702	0.3335006	0.7584223	0.5206056	0.0	0.37921116	0.0022793654	0.90000004	11.2	0.88965	0.9448
20181125	105.66883	26.67996	1596.0	4.17452	75.10283	0.25709	0.96639	0.26357985	289.91998	0.6005364	0.5843547	0.4199364	0.32760155	0.35411474	0.4859043	0.0	0.17705737	0.0020713867	0.90000004	10.95	0.8988	0.95105
20181125	105.74968	26.67996	1484.0	2.50491	314.42926	0.70003	-0.71412	0.27921578	290.04	0.5840286	0.57212746	0.4171581	0.33434528	0.39205635	0.46742553	0.0	0.19602817	0.002013614	0.90000004	10.8	0.897	0.9512
20181125	105.83052	26.67996	1533.0	3.13876	39.78435	0.76846	0.6399	0.29721177	290.25998	0.5899088	0.58323896	0.37952524	0.33961922	0.36912242	0.49689454	0.0	0.18456121	0.0020323463	0.7	11.4	0.8889	0.947
20181125	105.91137	26.67996	1393.0	3.48653	50.23647	0.63962	0.76869	0.29721177	290.6	0.5761476	0.56968963	0.40002364	0.3257205	0.45741832	0.50256056	0.0	0.22870916	0.001982614	0.6	11.8	0.88600004	0.94505
20181125	105.99222	26.67996	1383.0	2.40588	51.47475	0.62286	0.78233	0.30172756	290.56	0.5948926	0.59124815	0.39382237	0.32114765	0.5024515	0.53153783	0.0	0.25122574	0.0020474002	0.90000004	12.3	0.8703	0.93305
20181125	106.07307	26.67996	1316.0	4.06992	56.50455	0.55187	0.83393	0.33645427	290.82	0.6014522	0.58673674	0.3933478	0.3035357	0.45520446	0.56515694	0.040914815	0.24805963	0.0020681252	0.90000004	12.7	0.8011	0.8954
20181125	106.15392	26.67996	1328.0	3.63642	292.62793	0.38475	-0.92302	0.36704692	291.02	0.6001416	0.5929403	0.3991745	0.30533296	0.43243262	0.58022064	0.0	0.21621631	0.0020622006	0.90000004	12.4	0.7945	0.89040005
20181125	106.8007	26.67996	1093.0	2.20726	269.10016	-0.0157	-0.99988	0.22935814	289.82	0.608963	0.5966278	0.43597966	0.3235425	0.20999654	0.49186262	0.0	0.10499827	0.0021011767	0.7	13.7	0.8679	0.9391
20181125	106.88155	26.67996	1251.0	2.84952	280.9628	0.19017	-0.98175	0.23382942	289.19998	0.64534354	0.64470214	0.41111508	0.37080348	0.14144959	0.5010552	0.4818107	0.31163013	0.0022314785	1.1	13.6	0.86955	0.9417
20181125	107.1241	26.67996	1167.0	4.50748	142.89056	-0.79748	0.60334	0.29182857	289.63998	0.67432237	0.6600108	0.38173717	0.37147182	0.96500397	0.58505726	0.39829636	0.68165016	0.0023281397	1.1	14.0	0.8681	0.943
20181125	107.20495	26.67996	1218.0	4.92911	250.44865	-0.33465	-0.94234	0.2974556	290.38	0.6242797	0.62699157	0.39216334	0.34425622	0.0	0.56560737	0.0	0.0	0.0021498716	1.0	13.8	0.8509	0.92885
20181125	107.28579	26.67996	1472.0	2.2851	331.1756	0.8761	-0.48213	0.30946723	290.36	0.5869449	0.61453396	0.32090282	0.30908418	0.14695507	0.50043726	0.15152736	0.14924121	0.0020214387	0.8	14.0	0.81780005	0.90349996
20181125	105.58798	26.59912	1644.0	3.38131	151.96387	-0.88265	0.47003	0.22832881	289.86	0.6315638	0.6308664	0.4132259	0.33371106	0.9104512	0.5336132	0.0	0.4552256	0.002178858	1.0	11.0	0.8817	0.9427
20181125	105.66883	26.59912	1588.0	3.22808	161.71033	-0.94948	0.31382	0.23712167	289.72	0.602649	0.5988889	0.4146579	0.3309328	1.0	0.47232184	0.0	0.5	0.0020801083	0.90000004	11.0	0.8921	0.9502
20181125	105.74968	26.59912	1602.0	3.84831	180.33896	-0.99998	-0.00592	0.27876848	289.09	0.64315456	0.6330559	0.3873325	0.35639098	1.0	0.48813495	0.28225088	0.64112544	0.0022247555	1.0	10.7	0.8975	0.9541
20181125	105.83052	26.59912	1576.0	3.91647	49.20955	0.65329	0.7571	0.3080395	289.86	0.6002358	0.60264105	0.362862	0.33423	0.98469454	0.48020104	0.0	0.49234727	0.0020707785	0.90000004	11.4	0.88635004	0.9465
20181125	105.91137	26.59912	1502.0	3.39535	8.58067	0.98881	0.1492	0.3080395	290.19998	0.5832826	0.580511	0.3714514	0.32939517	0.9302352	0.48007578	0.0	0.4651176	0.0020099333	0.8	12.0	0.88629997	0.94495
20181125	105.99222	26.59912	1407.0	2.16846	72.83894	0.29506	0.95548	0.29502344	290.72	0.5789344	0.5789072	0.3975976	0.30660087	0.4999981	0.51794064	0.0	0.24999905	0.0019913814	0.90000004	12.4	0.8212	0.908
20181125	106.07307	26.59912	1290.0	4.35973	116.45524	-0.4455	0.89528	0.31814602	290.63998	0.6310163	0.60634464	0.38378382	0.3291572	0.5172425	0.5987477	0.6313659	0.5743042	0.002171127	1.0	13.0	0.8084	0.9074
20181125	106.15392	26.59912	1366.0	2.65701	301.73288	0.52596	-0.85051	0.37011468	290.18	0.6626506	0.6394626	0.42326176	0.34445158	0.4945547	0.6111322	0.0	0.24727735	0.0022835848	1.1	13.0	0.8171	0.9122
20181125	106.55816	26.59912	1268.0	1.74708	115.17716	-0.42542	0.905	0.32731402	290.12	0.56947446	0.56391984	0.42579228	0.29639226	0.6155565	0.44852537	0.0	0.30777824	0.001962893	0.8	13.6	0.8176	0.90725
20181125	106.88155	26.59912	1371.0	2.50938	271.61908	0.02825	-0.9996	0.24414916	289.66	0.6343322	0.6331717	0.37877417	0.34072432	0.17512742	0.52133214	0.0	0.08756371	0.0021899198	1.0	13.3	0.8168	0.9137
20181125	106.9624	26.59912	1519.0	3.40339	182.83444	-0.99878	-0.04945	0.2594647	289.41998	0.6603873	0.65173715	0.36450842	0.34805137	0.39619666	0.54434097	0.30841216	0.3523044	0.0022817613	1.1	14.1	0.83655	0.9194
20181125	107.04325	26.59912	1330.0	4.50262	104.78191	-0.25514	0.9669	0.2594647	289.04	0.64846075	0.6390532	0.3878205	0.36893764	0.12675959	0.49287364	0.0	0.063379794	0.0022434983	1.1	14.2	0.857	0.9383
20181125	107.1241	26.59912	1102.0	3.6144	287.95139	0.30821	-0.95132	0.2801534	290.3	0.6411263	0.6334654	0.39101064	0.36651585	0.0	0.5865209	0.0	0.0	0.0022084957	0.8	14.1	0.8715	0.94425
20181125	107.20495	26.59912	1164.0	4.20319	324.9357	0.81851	-0.5745	0.3010053	289.63998	0.60201466	0.6156902	0.4018838	0.3307164	0.028783139	0.4643145	0.0	0.014391569	0.002078493	1.0	13.9	0.8538	0.9282
20181125	105.66883	26.51827	1407.0	4.0323	152.94485	-0.89057	0.45485	0.24168152	289.9	0.60700387	0.5918619	0.4029249	0.34810126	0.6547624	0.495362	0.0	0.3273812	0.0020938388	1.1	11.0	0.886	0.9469
20181125	105.74968	26.51827	1457.0	4.59373	231.717	-0.61955	-0.78496	0.26106825	289.13998	0.622352	0.61184275	0.399672	0.36189848	0.94436157	0.45682266	0.0	0.47218078	0.0021524245	1.1	11.0	0.8913	0.9511
20181125	105.83052	26.51827	1531.0	4.47586	182.51997	-0.99903	-0.04397	0.28972778	288.8	0.6356674	0.6228745	0.41855788	0.35364112	1.0	0.4509557	0.0	0.5	0.0022010645	1.1	11.4	0.8905	0.9499
20181125	105.91137	26.51827	1494.0	4.9478	144.10866	-0.81013	0.58625	0.28972778	289.78	0.607511	0.6066946	0.38644987	0.33568904	0.9496405	0.4859201	0.0	0.47482026	0.0020964558	0.90000004	11.9	0.8856	0.9444
20181125	105.99222	26.51827	1352.0	3.49833	144.47093	-0.81382	0.58112	0.3068314	290.72	0.5951523	0.584671	0.4029255	0.30134228	0.54746056	0.54584515	0.0	0.27373028	0.0020471667	0.90000004	12.7	0.797	0.89175
20181125	106.71986	26.51827	1154.0	1.50112	331.80801	0.88137	-0.47243	0.22635472	291.12	0.49623683	0.5158687	0.47990537	0.2858911	1.0	0.40295574	0.0	0.5	0.0017045783	0.8	13.8	0.8668	0.9285
20181125	106.8007	26.51827	1262.0	1.7139	309.33246	0.63382	-0.77348	0.25212303	290.75998	0.57207996	0.56924784	0.43577617	0.3	0.0	0.5094844	0.0	0.0	0.0019675333	0.90000004	13.8	0.8388	0.9108
20181125	107.1241	26.51827	1095.0	3.03698	253.99803	-0.27567	-0.96125	0.28858232	291.02	0.6266811	0.6205014	0.400513	0.3659061	0.0	0.62392783	0.0	0.0	0.0021533954	0.90000004	14.0	0.86635	0.94215
20181125	107.20495	26.51827	1269.0	4.50041	301.17862	0.51771	-0.85556	0.30804956	289.56	0.6424147	0.6460733	0.36703098	0.35704777	0.0	0.5264018	0.0	0.0	0.0022185892	1.0	14.3	0.86450005	0.93659997
20181125	106.9624	26.43742	1451.0	3.70311	313.53543	0.6888	-0.72495	0.31486693	289.19998	0.68312454	0.66250706	0.37456515	0.35715407	0.14917383	0.56295425	0.0	0.07458691	0.002362118	1.1	12.3	0.83564997	0.92955
20181125	107.04325	26.43742	1314.0	3.82836	96.28989	-0.10956	0.99398	0.31486693	289.54	0.65590197	0.63322616	0.40127558	0.35550126	0.10355742	0.546995	0.0	0.05177871	0.0022653241	1.1	14.2	0.85755	0.9388
20181125	107.20495	26.43742	1269.0	4.96607	251.83466	-0.31176	-0.95016	0.30315444	289.88	0.64912295	0.6452763	0.3641766	0.36728787	0.0	0.56431246	0.0	0.0	0.0022392815	1.1	14.3	0.8609	0.9382
20181125	105.26458	26.35657	1669.0	4.6844	50.83497	0.63156	0.77533	0.29026958	289.72	0.63326514	0.6261005	0.37798074	0.35312393	1.0	0.5246161	0.0	0.5	0.0021857833	1.0	11.1	0.8913	0.9509
20181125	105.34543	26.35657	1333.0	3.32276	52.01151	0.6155	0.78813	0.29026958	290.96	0.5788889	0.5694451	0.39060277	0.31542057	1.0	0.53887534	0.0	0.5	0.0019895826	0.8	11.1	0.877	0.94085
20181203	104.77949	27.16505	1678.0	6.61428	80.9566	0.15718	0.98757	0.2983991	291.18	0.53092057	0.5528146	0.4044796	0.26716223	1.0	0.7169712	0.0	0.5	0.0018233415	0.5	7.6	0.806	0.8895
20181203	104.86034	27.16505	1758.0	4.73218	38.17757	0.7861	0.6181	0.29944822	290.8	0.5406333	0.5653417	0.40837312	0.27261358	0.0	0.7018959	0.0	0.0	0.0018591243	0.5	7.7	0.80735004	0.8918
20181203	104.94119	27.08421	1635.0	4.477	21.38375	0.93116	0.36461	0.30521092	291.19998	0.5762571	0.5695765	0.39026225	0.28433028	0.0	0.82392865	0.0	0.0	0.001978905	0.6	7.3	0.82805	0.90980005
20181203	105.50713	26.84166	1415.0	5.36446	59.15854	0.51266	0.85859	0.32800794	292.02	0.55512196	0.5615743	0.39457002	0.2857626	0.0	0.85107666	0.0	0.0	0.0019009724	0.3	7.3	0.8052	0.8933
20181203	105.58798	26.76081	1734.0	5.97015	21.2114	0.93225	0.36181	0.31772614	291.28	0.60274947	0.6080998	0.3907721	0.30773413	0.0	0.9085339	0.0	0.0	0.0020693128	0.6	7.1	0.8181	0.9045
20181203	105.66883	26.76081	1598.0	5.15858	80.4445	0.166	0.98613	0.34717178	290.56	0.5716741	0.5795562	0.39365667	0.28612244	0.0	0.7469956	0.0	0.0	0.0019674907	0.5	7.3	0.8218	0.90699995
20181203	105.74968	26.67996	1484.0	2.50491	314.42926	0.70003	-0.71412	0.33286798	291.54	0.57921493	0.58354384	0.42318848	0.30112866	0.0	0.86711615	0.0	0.0	0.0019867425	0.7	6.9	0.8278	0.9093
20181203	105.83052	26.67996	1533.0	3.13876	39.78435	0.76846	0.6399	0.30753756	291.74	0.5668168	0.5718631	0.3984962	0.28969792	0.0	0.85387236	0.0	0.0	0.0019428835	0.6	7.2	0.818	0.9047
20181203	106.07307	26.67996	1316.0	4.06992	56.50455	0.55187	0.83393	0.31534094	292.34	0.5652174	0.56032336	0.4048512	0.29480356	0.0	0.90950155	0.0	0.0	0.0019334247	0.6	7.5	0.8002	0.8943
20181203	105.58798	26.59912	1644.0	3.38131	151.96387	-0.88265	0.47003	0.27975816	291.88	0.6112833	0.6081425	0.41216916	0.30621544	0.0	1.0	0.0	0.0	0.0020942965	0.6	7.0	0.8042	0.898
20181203	105.66883	26.59912	1588.0	3.22808	161.71033	-0.94948	0.31382	0.31934994	292.4	0.5824176	0.5838743	0.412974	0.29143646	0.0	0.9663501	0.0	0.0	0.0019918524	0.6	7.0	0.819	0.9058
20181203	105.74968	26.59912	1602.0	3.84831	180.33896	-0.99998	-0.00592	0.31480926	292.34	0.62321067	0.6275237	0.39294812	0.32130104	0.0	1.0	0.0	0.0	0.0021318009	0.7	6.7	0.8313	0.9146
20181203	105.99222	26.59912	1407.0	2.16846	72.83894	0.29506	0.95548	0.3018028	290.74	0.5425356	0.5526435	0.39283058	0.28860614	0.0885259	0.7002023	0.0	0.04426295	0.0018660509	0.6	7.4	0.8068	0.89645
20181203	105.66883	26.51827	1407.0	4.0323	152.94485	-0.89057	0.45485	0.3025999	293.8	0.6033123	0.59386975	0.39808017	0.30078465	0.0	1.0	0.0	0.0	0.0020534797	0.7	7.0	0.79915	0.8988
20181203	105.74968	26.51827	1457.0	4.59373	231.717	-0.61955	-0.78496	0.2911417	293.32	0.6246004	0.61692125	0.39350486	0.32053086	0.0	1.0	0.0	0.0	0.0021294162	0.7	6.9	0.8086	0.9045
20181203	105.34543	26.35657	1333.0	3.32276	52.01151	0.6155	0.78813	0.3065635	294.08	0.5515016	0.5542259	0.38963896	0.2879485	0.0	1.0	0.0	0.0	0.0018753455	0.6	7.5	0.8055	0.8981
20181211	108.66022	30.23729	1450.0	5.43624	148.18571	-0.84976	0.52717	0.35989314	283.52	0.6494598	0.6426608	0.40511727	0.32967034	0.19621065	0.35252038	1.0	0.5981053	0.002290702	0.7	7.7	0.8814	0.9418
20181211	108.57937	30.15644	1258.0	5.75189	158.84978	-0.93264	0.36081	0.41060448	284.18	0.64818615	0.63837636	0.39224792	0.3247779	0.18420982	0.39132214	1.0	0.5921049	0.0022809	0.7	7.4	0.87154996	0.93799996
20181211	108.66022	30.15644	1133.0	5.85885	127.45068	-0.60808	0.79388	0.39472917	283.34	0.6528172	0.6392176	0.39473543	0.3438411	0.27777758	0.34482536	1.0	0.6388888	0.0023040066	0.7	7.3	0.8809	0.9453
20181211	108.74107	30.15644	1132.0	6.37126	188.97902	-0.98775	-0.15607	0.39472917	283.04	0.66232073	0.6461001	0.39557403	0.33849403	0.28809342	0.3358293	1.0	0.6440467	0.002340025	0.7	7.4	0.8818	0.946
20181211	108.82191	30.15644	1283.0	5.27506	283.53406	0.23402	-0.97223	0.4152826	283.04	0.64310503	0.63986623	0.39132714	0.33014607	0.23541671	0.31724143	0.8865877	0.5610022	0.0022721346	0.7	7.7	0.88444996	0.94475
20181211	108.90276	30.15644	1515.0	5.58568	129.48143	-0.63583	0.77183	0.4196785	281.94	0.6402415	0.6387483	0.40281874	0.31947356	1.0	0.24728633	0.95702654	0.97851324	0.0022708431	0.7	7.5	0.86915	0.93585
20181211	109.22616	30.15644	1282.0	7.00161	196.45547	-0.95904	-0.28327	0.36334226	281.24	0.66828907	0.6586004	0.39111865	0.3455825	0.6068811	0.23418997	0.7558966	0.68138885	0.0023762234	0.7	6.7	0.8795	0.9428
20181211	108.49852	30.0756	1601.5	6.83247	125.74771	-0.58422	0.8116	0.38368726	282.9	0.6612284	0.6569848	0.39585394	0.3105718	0.20628758	0.3263936	1.0	0.6031438	0.002337322	0.7	7.6	0.8591	0.9267
20181211	108.57937	30.0756	1295.0	3.76976	63.93404	0.43941	0.89829	0.3996656	281.9	0.5994649	0.60452425	0.39984608	0.30432415	0.46086943	0.2006055	1.0	0.7304347	0.002126516	0.7	7.6	0.8769	0.9376
20181211	108.66022	30.0756	959.0	5.96327	74.73034	0.26336	0.9647	0.39170814	282.97998	0.63805586	0.61079866	0.4092713	0.3383104	0.29591945	0.3085867	0.9086289	0.6022742	0.0022547739	0.7	7.6	0.8845	0.94855
20181211	108.82191	30.0756	1246.0	6.03606	219.98935	-0.76616	-0.64265	0.39848274	282.04	0.65807754	0.64266014	0.40071967	0.32816294	0.3817414	0.27165902	0.0	0.1908707	0.0023332774	0.7	7.5	0.88525	0.94705
20181211	108.90276	30.0756	1067.0	6.99855	115.979	-0.43804	0.89895	0.40783006	280.62	0.6967743	0.6552011	0.39349854	0.3800948	1.0	0.22679612	1.0	1.0	0.0024829817	0.7	7.3	0.8988	0.9588
20181211	109.14531	30.0756	1123.0	5.03114	141.7193	-0.78499	0.61951	0.37984928	283.22	0.6831434	0.6690838	0.3933286	0.34832585	0.48387164	0.36590457	0.9122818	0.6980767	0.002412059	0.8	6.6	0.87415004	0.9417
20181211	108.57937	29.99475	1214.0	3.86412	137.61711	-0.73866	0.67408	0.3754224	282.5	0.6162145	0.6111791	0.3968548	0.30980292	0.4449234	0.25654095	1.0	0.7224617	0.0021812904	0.7	7.7	0.87675	0.9393
20181211	108.82191	29.99475	1130.0	5.59971	112.96305	-0.39014	0.92076	0.38394374	281.28	0.69195676	0.66168547	0.3987475	0.36391556	0.43907538	0.26047269	0.0	0.21953769	0.0024600283	0.7	7.4	0.90174997	0.95815
20181211	108.90276	29.99475	898.0	5.07727	163.45615	-0.9586	0.28475	0.40598315	281.22	0.6842445	0.639066	0.40717402	0.37771434	1.0	0.2492586	0.0	0.5	0.002433129	0.8	7.2	0.89865	0.9606
20181211	109.06446	29.99475	963.0	7.41828	160.66037	-0.94357	0.33117	0.39642426	282.22	0.68421054	0.6540493	0.41661033	0.35929787	1.0	0.30804998	1.0	1.0	0.002424387	0.8	6.8	0.88615	0.9524
20181211	109.14531	29.99475	866.0	2.94445	154.86807	-0.90533	0.4247	0.39653534	282.97998	0.6471257	0.62230027	0.4149189	0.3344705	0.66358197	0.31753945	1.0	0.831791	0.002286825	0.7	6.6	0.87950003	0.944
20181211	108.41767	29.9139	1301.0	6.23662	84.466	0.09644	0.99534	0.38188857	281.52	0.6619642	0.6325501	0.40820295	0.3427437	0.4031901	0.244408	0.0	0.20159505	0.0023513932	0.7	7.4	0.89125	0.953
20181211	108.49852	29.9139	998.0	8.76605	162.82573	-0.95541	0.29528	0.36600298	282.8	0.6376792	0.6223135	0.40080222	0.32919255	0.3241383	0.29720256	1.0	0.66206914	0.002254877	0.7	7.5	0.87255	0.93985
20181211	108.57937	29.9139	814.0	7.82324	175.10895	-0.99636	0.08526	0.35585684	282.91998	0.63618773	0.60611594	0.38792825	0.340105	1.0	0.30305052	1.0	1.0	0.002248649	0.8	7.6	0.8711	0.94165003
20181211	108.98361	29.9139	985.0	7.37268	176.64664	-0.99829	0.05849	0.37596554	281.84	0.6724382	0.64483905	0.40011632	0.36669266	1.0	0.27409658	0.0	0.5	0.0023858864	0.7	6.9	0.89355	0.95704997
20181211	109.06446	29.9139	884.0	3.76264	133.33467	-0.68626	0.72736	0.38396603	282.5	0.66234076	0.6342371	0.4127956	0.35405242	1.0	0.30350038	0.0	0.5	0.002344569	0.8	6.7	0.88805	0.9528
20181211	109.14531	29.9139	813.0	5.76627	266.19458	-0.06637	-0.9978	0.40944436	281.82	0.646082	0.61492336	0.40016252	0.34265736	1.0	0.2460729	0.9773551	0.98867756	0.002292534	0.7	7.2	0.8864	0.94865
20181211	108.41767	29.83305	1275.0	6.43731	102.20882	-0.21148	0.97738	0.35688886	282.72	0.63646924	0.6154341	0.39203626	0.32673103	1.0	0.29108813	1.0	1.0	0.0022512353	0.7	7.5	0.87615	0.94449997
20181211	108.66022	29.83305	918.0	4.7086	312.87888	0.68045	-0.73279	0.38558435	282.69998	0.6243458	0.5968611	0.39669245	0.34635633	1.0	0.27746361	0.0	0.5	0.0022085102	0.7	7.8	0.89030004	0.9554
20181211	108.98361	29.83305	867.0	4.91612	122.27434	-0.53397	0.8455	0.36982107	281.68	0.64232504	0.61204344	0.41318977	0.34215355	1.0	0.23361854	1.0	1.0	0.002280336	0.7	7.0	0.8858	0.95075
20181211	109.06446	29.83305	725.5	4.31102	131.51816	-0.66286	0.74875	0.38669175	281.41998	0.6257862	0.5980363	0.40477613	0.34372717	1.0	0.19985631	1.0	1.0	0.0022236735	0.7	7.1	0.88575	0.95135
20181211	108.82191	29.7522	1032.0	5.29151	129.39265	-0.63463	0.77281	0.43259522	281.4	0.67998254	0.64036894	0.4080922	0.36663896	1.0	0.2555819	0.0	0.5	0.002416427	0.90000004	6.8	0.8954	0.95925
20181211	107.69004	29.67135	1511.0	9.98682	82.14473	0.13667	0.99062	0.47917706	284.03998	0.6553228	0.64261955	0.4141456	0.3197692	0.47962144	0.38938385	0.0	0.23981072	0.0023071498	0.7	7.6	0.85045	0.9268
20181211	107.77088	29.67135	1436.0	9.74674	330.09195	0.86683	-0.49861	0.4569269	281.96	0.6866836	0.6426847	0.4320763	0.33636954	0.58299094	0.29514802	0.0	0.29149547	0.0024353936	0.8	7.7	0.89445	0.95325005
20181211	108.74107	29.67135	826.0	8.70544	86.65298	0.05838	0.99829	0.33560005	281.44	0.65645045	0.6103746	0.4110208	0.35381615	1.0	0.23389532	1.0	1.0	0.0023324704	0.8	7.3	0.88734996	0.9549
20181211	107.60919	29.59051	1663.0	6.55811	48.59971	0.66132	0.75011	0.3990649	284.62	0.6627371	0.64664924	0.41568467	0.32334295	0.40909111	0.43083853	0.11067633	0.25988373	0.0023284978	0.7	7.5	0.86225	0.93315
20181211	107.77088	29.59051	1788.0	5.9586	90.66626	-0.01163	0.99993	0.3893795	280.94	0.6885302	0.6666525	0.4282601	0.35550705	0.0	0.23714066	1.0	0.5	0.0024508086	0.7	7.7	0.8858	0.9502
20181211	107.85173	29.59051	995.0	6.86388	146.98201	-0.8385	0.5449	0.3821328	284.08	0.6561955	0.6168295	0.38408732	0.34208754	0.0	0.3925878	0.0	0.0	0.002309897	0.90000004	7.2	0.8706	0.9439
20181211	108.01343	29.59051	1180.0	8.50271	163.93413	-0.96094	0.27674	0.38309765	283.34	0.60730034	0.57914555	0.39056766	0.329205	0.0	0.29977426	0.0	0.0	0.0021433625	0.7	7.7	0.88495004	0.9513
20181211	108.09428	29.59051	1110.0	5.48705	165.5036	-0.96816	0.25032	0.37583518	284.06	0.5942339	0.56719714	0.38825268	0.31576532	0.0	0.33190593	0.0	0.0	0.002091931	0.7	8.1	0.87335	0.945
20181211	107.52834	29.50966	1013.0	11.57567	233.47609	-0.59516	-0.80361	0.35712937	283.74	0.7276	0.68149644	0.42307693	0.384127	0.61807656	0.43450028	1.0	0.8090383	0.0025643194	1.2	6.3	0.87944996	0.95159996
20181211	107.60919	29.50966	1515.0	10.38194	173.9431	-0.99442	0.10552	0.35712937	285.04	0.65227675	0.6300279	0.41468927	0.31385955	0.45022196	0.44701052	0.0	0.22511098	0.0022883692	0.7	7.5	0.8584	0.93
20181211	107.93258	29.50966	677.0	9.11708	166.0694	-0.97059	0.24075	0.38085303	284.25998	0.60287464	0.5673459	0.41524768	0.32465816	1.0	0.35319567	0.0	0.5	0.0021208564	0.90000004	7.7	0.86590004	0.94420004
20181211	108.57937	29.50966	896.0	6.35702	30.42696	0.86228	0.50644	0.30953643	281.86	0.6336117	0.5917667	0.393284	0.35411257	1.0	0.23540628	0.0	0.5	0.0022479661	0.7	7.4	0.9031	0.9624
20181211	108.90276	29.50966	1102.0	3.63662	357.47845	0.99903	-0.044	0.38686436	282.62	0.63828397	0.6286131	0.41850072	0.33159858	0.3647647	0.28680673	0.25947714	0.3121209	0.002258453	0.6	7.6	0.89145	0.9498
20181211	107.44749	29.42881	609.0	8.09806	115.84724	-0.43597	0.89996	0.3792913	285.12	0.64267445	0.57475495	0.44321418	0.33720326	0.6373129	0.4434988	1.0	0.81865644	0.002254049	1.0	7.2	0.87135	0.9496
20181211	107.85173	29.42881	738.0	9.66116	95.74902	-0.10017	0.99497	0.3854506	284.08	0.57567406	0.55016065	0.42837706	0.30075186	1.0	0.31408614	0.0	0.5	0.0020264506	0.7	7.9	0.8783	0.94185
20181211	108.49852	29.42881	1380.0	4.69516	26.09062	0.8981	0.43979	0.36302066	281.63998	0.5877241	0.5750681	0.38463193	0.32106316	1.0	0.17065851	0.0	0.5	0.0020867921	0.6	7.8	0.88304996	0.94865
20181211	108.90276	29.42881	1446.0	6.525	102.21408	-0.21157	0.97736	0.37333328	280.5	0.70844805	0.69317734	0.43197197	0.3591655	0.6521727	0.23159733	1.0	0.82608634	0.0025256616	0.7	7.4	0.908	0.95955
20181211	107.20495	29.34796	736.0	4.63069	181.79369	-0.99951	-0.0313	0.36356723	284.06	0.6373863	0.5865922	0.43272102	0.34877506	1.0	0.3739946	1.0	1.0	0.002243844	1.1	7.0	0.878	0.95215
20181211	107.36664	29.34796	891.0	7.0457	107.02938	-0.29286	0.95615	0.3658731	285.22	0.6653324	0.6162968	0.4195506	0.34823218	1.0	0.46894836	0.0	0.5	0.0023326988	1.0	7.1	0.8724	0.94725
20181211	107.44749	29.34796	599.0	7.79758	331.98727	0.88284	-0.46967	0.38116673	283.63998	0.626935	0.57417226	0.42369756	0.3571087	0.68347967	0.33816043	0.20182519	0.44265243	0.0022103195	0.90000004	7.2	0.8917	0.9579
20181211	107.52834	29.34796	1212.0	8.44252	325.01596	0.81931	-0.57335	0.3529427	283.36	0.6456035	0.60115355	0.4214232	0.34036452	0.6017825	0.33913213	0.0	0.30089125	0.0022783861	0.7	7.55	0.90285003	0.9611
20181211	107.60919	29.34796	1114.0	8.28241	73.50678	0.2839	0.95885	0.3529427	283.68	0.63577235	0.6032035	0.39861113	0.32615715	1.0	0.34919587	0.0	0.5	0.0022411603	0.7	7.7	0.88725	0.9509
20181211	108.41767	29.34796	1233.0	4.4443	192.80893	-0.97511	-0.2217	0.39793843	284.08	0.6046338	0.5950769	0.37079573	0.3064015	0.0	0.34359872	1.0	0.5	0.002128393	0.7	8.3	0.84875	0.924
20181211	108.49852	29.34796	813.0	5.22321	158.91063	-0.93302	0.35982	0.38799036	283.54	0.6269591	0.6008173	0.391205	0.33628318	1.0	0.33201215	1.0	1.0	0.0022111838	0.8	7.9	0.85545003	0.9352
20181211	108.82191	29.34796	1124.0	10.03932	277.64191	0.13298	-0.99112	0.3628561	282.68	0.6440568	0.62802815	0.41814062	0.33383858	0.65803057	0.29627573	0.94407594	0.8010533	0.0022783955	0.7	7.9	0.8905	0.95185
20181211	108.90276	29.34796	1112.0	11.16246	112.7951	-0.38744	0.9219	0.35765928	281.63998	0.7075231	0.6774984	0.3953669	0.3620358	0.5859155	0.29647243	1.0	0.7929578	0.0025121544	0.90000004	6.9	0.88100004	0.95205
20181211	107.28579	29.26711	1181.0	8.78254	302.58569	0.53856	-0.84259	0.37253606	283.71	0.6874292	0.6469841	0.41229385	0.3562724	1.0	0.39854252	0.0	0.5	0.0024229996	0.7	7.5	0.8925	0.95344996
20181211	107.36664	29.26711	1284.0	8.28353	4.40426	0.99705	0.07679	0.36871856	283.78	0.6914226	0.6434401	0.40744573	0.35586166	0.5710455	0.4061424	0.0	0.28552276	0.002436474	0.7	7.6	0.88955	0.9541
20181211	107.44749	29.26711	1339.0	8.564	343.27563	0.9577	-0.28777	0.3873114	283.63998	0.68636125	0.64424217	0.4067675	0.35559994	0.0	0.3934898	0.0	0.0	0.0024198324	0.7	7.6	0.8934	0.95535004
20181211	107.52834	29.26711	1624.0	5.689	260.32416	-0.16807	-0.98577	0.38568026	283.02	0.73245966	0.688838	0.42854398	0.37265843	0.0	0.39774966	0.0	0.0	0.002588014	0.8	7.3	0.89145	0.9547
20181211	108.01343	29.26711	914.0	8.76231	36.13664	0.80761	0.58971	0.40055197	282.68	0.6469277	0.60464936	0.4041978	0.34662765	1.0	0.29914013	1.0	1.0	0.0022885515	0.7	8.3	0.88925	0.95285
20181211	108.49852	29.26711	726.0	4.83954	341.06036	0.94586	-0.32457	0.39883906	282.74	0.6288886	0.6003276	0.38728857	0.35756066	1.0	0.28460547	0.7623927	0.8811964	0.002224265	0.8	8.1	0.87665	0.95054996
20181211	108.82191	29.26711	971.0	9.35254	207.41142	-0.88772	-0.46038	0.40661567	282.54	0.6607993	0.63234603	0.4089097	0.35155195	0.6700463	0.30438992	0.9080147	0.78903055	0.0023387815	0.8	7.8	0.8871	0.9513
20181211	107.28579	29.18626	1211.0	6.70788	274.58176	0.07988	-0.9968	0.35823503	285.19998	0.6491346	0.61898637	0.41080046	0.3375	0.53436327	0.4539716	0.0	0.26718163	0.002276068	0.7	7.9	0.88155	0.9463
20181211	107.36664	29.18626	1341.0	6.99708	170.42549	-0.98607	0.16633	0.34557062	283.9	0.721877	0.6791498	0.3994943	0.36849818	0.0	0.4388919	0.0	0.0	0.0025427158	0.8	7.4	0.8822	0.95075
20181211	107.44749	29.18626	1097.0	7.16864	160.42775	-0.94222	0.335	0.36259657	285.25998	0.6040315	0.5852127	0.3709334	0.3150738	0.0	0.41730985	0.0	0.0	0.0021174771	0.7	7.7	0.8491	0.92735004
20181211	107.52834	29.18626	1440.0	5.79638	188.52399	-0.98895	-0.14822	0.3841213	284.88	0.6628586	0.6420337	0.38429174	0.3365283	0.0	0.44651273	0.0	0.0	0.0023267993	0.7	7.5	0.873	0.943
20181211	107.60919	29.18626	1464.0	6.21835	158.68431	-0.93159	0.36351	0.3841213	284.41998	0.62768614	0.62081957	0.36934906	0.3127889	0.0	0.38701347	0.0	0.0	0.002206899	0.7	7.7	0.85975003	0.93115
20181211	108.09428	29.18626	657.0	6.97604	274.5004	0.07847	-0.99692	0.41228187	283.04	0.625	0.58543706	0.39430404	0.35258526	1.0	0.2991644	1.0	1.0	0.0022081684	0.8	8.2	0.87595	0.9506
20181211	108.41767	29.18626	771.0	3.10759	109.07294	-0.32677	0.9451	0.3891585	284.58	0.59731853	0.5756183	0.38596976	0.33955228	0.9268329	0.36796135	0.6704475	0.79864025	0.0020989478	0.75	8.3	0.86765003	0.94435
20181211	108.49852	29.18626	802.0	3.38696	263.05759	-0.12087	-0.99267	0.40987322	284.3	0.5808892	0.5541057	0.38733432	0.33172613	1.0	0.33365571	0.79712695	0.8985635	0.0020432263	0.7	8.5	0.87465	0.94755
20181211	107.28579	29.10542	1031.0	5.52952	190.48775	-0.98329	-0.18203	0.35142	284.69998	0.6354207	0.6071184	0.39784348	0.33497986	0.6454185	0.41136515	0.0	0.32270926	0.0022318957	0.7	7.7	0.875	0.94155
20181211	107.36664	29.10542	1079.0	7.52775	125.47519	-0.58035	0.81437	0.35302037	283.88	0.6769896	0.6310832	0.4028777	0.37322956	0.2237942	0.39932963	0.0	0.1118971	0.002384774	0.90000004	7.3	0.88405	0.95285
20181211	107.44749	29.10542	801.0	6.22757	118.84582	-0.48245	0.87592	0.36540753	283.94	0.6160159	0.5811963	0.40138733	0.33124784	0.33740607	0.3460676	0.0	0.16870303	0.0021695285	0.8	8.0	0.86240005	0.9383
20181211	107.52834	29.10542	1173.0	7.25943	131.24576	-0.65929	0.75189	0.38011685	284.84	0.598429	0.5882962	0.39884397	0.31203303	0.0	0.38550067	0.0	0.0	0.0021009305	0.7	8.2	0.85985	0.9325
20181211	107.60919	29.10542	1113.0	8.12066	192.13754	-0.97765	-0.21026	0.38011685	284.02	0.6372483	0.6172866	0.40366462	0.325782	1.0	0.37141693	0.0	0.5	0.0022436741	0.7	8.1	0.86615	0.93875
20181211	107.85173	29.10542	779.0	8.09629	259.70761	-0.17867	-0.98391	0.42999554	283.63998	0.60816014	0.574348	0.39294508	0.33911115	1.0	0.31948185	0.0	0.5	0.002144127	0.8	8.1	0.8819	0.9503
20181211	108.09428	29.10542	886.0	5.2054	311.66953	0.66483	-0.74699	0.40239137	284.08	0.56385314	0.5468817	0.37098026	0.3129771	1.0	0.30159137	1.0	1.0	0.0019848393	0.6	8.7	0.86715	0.9375
20181211	108.41767	29.10542	769.0	4.6998	54.9444	0.57437	0.8186	0.3915034	283.36	0.61186165	0.5867679	0.37094578	0.3449576	1.0	0.30570084	0.80735254	0.9036763	0.0021593086	0.7	8.4	0.872	0.94420004
20181211	108.74107	29.10542	919.0	6.10426	36.61729	0.80264	0.59647	0.41096056	282.32	0.62744176	0.60429275	0.38710925	0.34375	0.90361243	0.25720924	0.6453089	0.7744607	0.0022224488	0.7	8.2	0.8902	0.95385003
20181211	107.28579	29.02457	920.0	3.92908	133.88763	-0.69325	0.7207	0.34916696	284.28	0.6275766	0.5902778	0.3937791	0.33633173	0.6687263	0.3782752	0.0	0.33436316	0.0022076003	0.8	7.8	0.8735	0.94535
20181211	107.36664	29.02457	1069.0	4.83762	248.85243	-0.36077	-0.93265	0.35389444	284.32	0.6294602	0.60038936	0.3833216	0.3311087	0.64720654	0.38251394	0.0	0.32360327	0.0022139146	0.7	7.9	0.87065	0.94075
20181211	107.44749	29.02457	1063.0	7.70624	44.15681	0.71744	0.69662	0.3561821	284.19998	0.6199014	0.58879054	0.3888098	0.3380496	1.0	0.36601385	0.0	0.5	0.0021812154	0.7	8.0	0.871	0.939
20181211	107.52834	29.02457	787.0	7.19756	117.94535	-0.46863	0.8834	0.35282493	283.44	0.6250739	0.58984226	0.40846002	0.3356306	1.0	0.32397118	0.0	0.5	0.002205313	0.8	8.1	0.86029994	0.93990004
20181211	108.01343	29.02457	919.0	5.69614	174.58841	-0.99554	0.09431	0.37990114	284.32	0.6012676	0.57769746	0.38234243	0.315482	1.0	0.35539758	1.0	1.0	0.0021147565	0.6	8.7	0.86855	0.9383
20181211	108.09428	29.02457	1022.0	5.87244	335.99838	0.91353	-0.40676	0.372136	284.68	0.5944004	0.58809805	0.37316337	0.31535226	0.0	0.37145132	1.0	0.5	0.0020879598	0.7	8.7	0.8692	0.9354
20181211	108.41767	29.02457	806.0	5.4265	201.12067	-0.93282	-0.36033	0.38497573	283.08	0.6612495	0.6305289	0.4038639	0.37059513	1.0	0.33720508	1.0	1.0	0.0023359105	0.8	8.4	0.8775	0.9485
20181211	108.49852	29.02457	882.0	7.88372	290.70273	0.35352	-0.93543	0.42438453	282.62	0.676957	0.621156	0.39620745	0.37303784	1.0	0.32473502	0.9747777	0.98738885	0.0023952906	0.8	8.3	0.8962	0.9604
20181211	108.57937	29.02457	1111.0	7.30572	332.33075	0.88564	-0.46437	0.42017755	282.32	0.6108406	0.6046405	0.39177424	0.3288003	0.6944433	0.23955595	0.4368899	0.56566656	0.0021636463	0.6	8.3	0.8842	0.94665
20181211	108.66022	29.02457	1100.0	8.03478	161.10374	-0.94611	0.32386	0.40696904	282.75998	0.60216814	0.6046832	0.37433332	0.32180795	0.48184097	0.25788277	0.68907833	0.58545965	0.0021296088	0.7	8.5	0.86945	0.93865
20181211	108.74107	29.02457	1166.0	4.69437	113.53956	-0.39938	0.91678	0.40696904	282.91998	0.618587	0.6131978	0.37620035	0.32348704	0.4557279	0.2851621	0.49861583	0.47717187	0.002186438	0.7	8.2	0.87655	0.9439
20181211	107.28579	28.94372	915.0	6.08046	85.14264	0.08468	0.99641	0.34250808	283.46	0.6084471	0.5757188	0.37272003	0.32886967	1.0	0.30848148	0.0	0.5	0.0021465006	0.7	8.0	0.86740005	0.94065
20181211	107.44749	28.94372	1029.0	6.11626	141.6465	-0.7842	0.62051	0.3519175	284.62	0.6368443	0.60507894	0.39824414	0.34166053	1.0	0.40776154	0.0	0.5	0.0022375248	0.8	7.7	0.8721	0.94235003
20181211	107.52834	28.94372	795.0	5.66666	76.22297	0.23814	0.97123	0.35342062	284.32	0.63793814	0.58366376	0.40538877	0.33361414	1.0	0.390412	0.0	0.5	0.0022437328	0.8	8.0	0.8757	0.947
20181211	107.93258	28.94372	1018.0	4.67844	296.80438	0.45095	-0.89255	0.38067096	284.88	0.59625816	0.5878539	0.37262085	0.32350037	0.5827427	0.38594535	0.2509896	0.41686612	0.0020930152	0.6	8.8	0.86815	0.9369
20181211	108.01343	28.94372	1036.0	5.53294	64.15083	0.436	0.89994	0.36613095	285.24	0.6101669	0.6005368	0.3662684	0.3141612	0.0	0.42172578	0.43293563	0.21646781	0.0021391353	0.7	8.8	0.85575	0.9283
20181211	108.57937	28.94372	945.0	7.82371	188.35095	-0.9894	-0.14524	0.40542606	283.22	0.6574307	0.6399555	0.4003388	0.34040976	0.50348014	0.34198213	0.7431301	0.6233051	0.0023212722	0.8	8.1	0.86864996	0.93834996
20181211	108.66022	28.94372	1036.0	8.54942	146.3446	-0.83239	0.5542	0.39105657	283.38	0.64288294	0.6268171	0.37907565	0.32362458	0.49172494	0.33772764	0.88569826	0.6887116	0.002268625	0.7	8.2	0.86520004	0.93655
20181211	108.74107	28.94372	993.0	4.74264	216.28386	-0.8061	-0.59179	0.39105657	283.28	0.6383713	0.6321715	0.3995511	0.32193977	0.54214054	0.3272388	0.59604067	0.5690906	0.0022534993	0.6	8.4	0.87724996	0.93764997
20181211	107.20495	28.86287	1081.5	7.45831	64.74162	0.4267	0.90439	0.3389212	283.97998	0.66808	0.62871516	0.3695238	0.35053402	0.03876203	0.3973212	0.0	0.019381015	0.0023525602	0.75	7.7	0.8761	0.946
20181211	107.28579	28.86287	879.0	6.31828	81.78608	0.14287	0.98974	0.36037597	283.66	0.6525803	0.6077502	0.39663595	0.3409091	1.0	0.3639279	0.0	0.5	0.002300572	0.90000004	8.1	0.8657	0.9383
20181211	107.85173	28.86287	1081.0	4.29852	94.41084	-0.07691	0.99704	0.36219695	283.69998	0.549217	0.56576765	0.35371593	0.2893475	0.0	0.26060057	0.0	0.0	0.0019359078	0.6	8.9	0.8459	0.91805005
20181211	108.01343	28.86287	1110.0	7.36718	156.03374	-0.91378	0.4062	0.33927035	284.05	0.6447823	0.63561416	0.36702648	0.33636954	0.0	0.38028976	1.0	0.5	0.0022699607	0.8	8.4	0.8626	0.9357
20181211	108.09428	28.86287	795.0	5.737	155.57579	-0.91051	0.41349	0.34232846	284.32	0.5811712	0.5847981	0.3731559	0.29837427	1.0	0.33523118	1.0	1.0	0.0020440742	0.7	8.6	0.84165	0.9167
20181211	108.41767	28.86287	845.0	5.08842	303.31378	0.54922	-0.83568	0.3666404	284.34998	0.66932774	0.62849414	0.39654407	0.35818005	0.0	0.42047286	1.0	0.5	0.002353887	0.8	8.4	0.8801	0.95025
20181211	108.49852	28.86287	783.0	5.63406	121.56622	-0.52348	0.85204	0.36334035	285.08	0.62949026	0.61393183	0.38117093	0.3360968	0.37209418	0.42935312	0.9255976	0.6488459	0.002208118	0.8	8.3	0.86335003	0.93805003
20181211	108.57937	28.86287	790.0	5.94499	226.91397	-0.6831	-0.73033	0.36884734	283.88	0.6615886	0.6344137	0.40552467	0.35176152	0.42222086	0.38548145	0.85870063	0.6404607	0.002330522	0.90000004	8.1	0.86825	0.9428
20181211	108.66022	28.86287	946.0	6.6236	181.00478	-0.99985	-0.01754	0.37389582	283.4	0.6487475	0.6301124	0.39639848	0.34147465	0.5279642	0.344574	0.82614565	0.6770549	0.0022891585	0.7	8.3	0.8698	0.94025
20181211	107.28579	28.78202	939.0	6.2548	104.71329	-0.25398	0.96721	0.36067277	283.96	0.6115312	0.5766537	0.38976815	0.3255079	1.0	0.3429011	0.0	0.5	0.0021535822	0.7	8.3	0.8623	0.93925
20181211	107.85173	28.78202	906.0	4.49943	158.71794	-0.9318	0.36296	0.32920325	284.47998	0.6111959	0.5954338	0.3799029	0.32473734	0.0	0.37511054	1.0	0.5	0.0021484673	0.8	8.5	0.84965	0.92745
20181211	108.09428	28.78202	837.0	6.21025	301.51761	0.52276	-0.85248	0.3343091	283.16	0.58690727	0.58933616	0.36069897	0.3219587	0.0	0.26689354	1.0	0.5	0.0020727054	0.7	8.7	0.86165	0.9338
20181211	108.17513	28.78202	990.0	6.51514	7.00117	0.99254	0.12189	0.3343091	284.13998	0.60667026	0.5994798	0.36809278	0.3181572	0.0	0.3493868	1.0	0.5	0.0021351106	0.7	8.8	0.8656	0.9344
20181211	108.41767	28.78202	1093.0	4.98347	255.54001	-0.2497	-0.96832	0.35398567	284.0	0.6584751	0.630787	0.3904758	0.3437535	0.0	0.3898488	0.9780453	0.48902264	0.0023185743	0.7	8.6	0.86950004	0.94105005
20181211	108.49852	28.78202	769.0	4.90232	80.54723	0.16423	0.98642	0.3346955	284.1	0.68315756	0.64031136	0.41162327	0.36486486	0.40098804	0.4177299	0.84132755	0.62115777	0.0024046376	0.90000004	8.1	0.8756	0.94850004
20181211	108.66022	28.78202	800.0	4.33152	224.09334	-0.71821	-0.69583	0.3584404	283.91998	0.63733435	0.6197983	0.38529179	0.33803958	0.44917357	0.3653796	0.7942171	0.62169534	0.0022447675	0.8	8.1	0.86965	0.9411
20181211	107.20495	28.70117	1303.0	7.98355	159.28116	-0.93533	0.35378	0.38205224	285.25998	0.6087482	0.59672385	0.3813694	0.31973836	1.0	0.42167354	0.0	0.5	0.0021340118	0.7	8.3	0.8518	0.9296
20181211	107.28579	28.70117	888.0	6.26954	42.22813	0.74047	0.67208	0.3436684	283.8	0.5456864	0.5247525	0.3758803	0.29327416	1.0	0.26326877	0.0	0.5	0.0019227852	0.5	8.9	0.87025	0.9399
20181211	107.85173	28.70117	733.0	4.59316	88.68694	0.02292	0.99974	0.3126469	283.88	0.5919041	0.5590739	0.38876265	0.31666428	1.0	0.31808442	1.0	1.0	0.0020850503	0.6	8.7	0.8648	0.93745
20181211	108.09428	28.70117	1006.0	6.15418	80.66155	0.16227	0.98675	0.34502566	284.06	0.6374693	0.617846	0.35566428	0.339886	0.0	0.3740726	0.36305815	0.18152907	0.002244136	0.7	8.6	0.87119997	0.94215
20181211	108.17513	28.70117	752.0	6.99849	122.30117	-0.53437	0.84525	0.34502566	284.63998	0.59975314	0.59331477	0.38267568	0.31201312	0.0	0.3741295	0.5419772	0.2709886	0.0021070587	0.7	8.6	0.85580003	0.9287
20181211	108.25597	28.70117	678.0	9.27298	105.85501	-0.2732	0.96196	0.357655	283.89	0.5982684	0.57192117	0.3827977	0.32274416	0.0	0.32521737	1.0	0.5	0.0021073949	0.8	8.6	0.861	0.93579996
20181211	108.33682	28.70117	776.0	9.09991	283.25024	0.2292	-0.97338	0.35981	283.03	0.67153794	0.62787807	0.40225536	0.367115	0.0	0.34393924	1.0	0.5	0.002372674	0.8	8.6	0.88769996	0.95265
20181211	108.41767	28.70117	701.0	5.87543	152.40898	-0.88628	0.46316	0.34538358	284.22	0.63690925	0.6005908	0.41187987	0.3245624	0.0	0.38333952	1.0	0.5	0.0022409023	0.8	8.5	0.8639	0.94175005
20181211	108.66022	28.70117	642.0	3.77965	181.08632	-0.99982	-0.01896	0.37795588	283.19998	0.60674596	0.58867365	0.39974347	0.33409265	0.40599626	0.29040688	1.0	0.70299816	0.0021424647	0.7	8.2	0.87335	0.9436
20181211	107.1241	28.62032	1095.0	6.30941	167.29898	-0.97553	0.21986	0.36648345	285.4	0.6197564	0.60268974	0.38271463	0.3237365	0.64360315	0.44041353	0.0	0.32180157	0.0021715362	0.7	7.9	0.85510004	0.9317
20181211	107.93258	28.62032	815.0	5.6003	277.40192	0.12883	-0.99167	0.32433915	283.91998	0.5747463	0.5715768	0.36504042	0.32227206	0.0	0.30277213	1.0	0.5	0.002024325	0.6	8.8	0.87395	0.94
20181211	108.01343	28.62032	1232.0	5.68334	205.91164	-0.89947	-0.43698	0.3495044	284.41998	0.5395322	0.5693333	0.32554844	0.28028387	0.26470897	0.2977163	0.59112847	0.42791873	0.001896956	0.6	9.0	0.82430005	0.9024
20181211	107.60919	28.53948	1001.0	6.3396	123.54977	-0.55266	0.83341	0.35460293	285.66	0.6026893	0.5916039	0.40027547	0.32187858	0.0	0.4412825	0.0	0.0	0.0021098135	0.7	8.7	0.86179996	0.9328
20181211	107.93258	28.53948	908.0	5.1181	295.13281	0.42472	-0.90533	0.31538063	282.69998	0.67375124	0.6242825	0.3978504	0.37051165	0.0	0.3264288	1.0	0.5	0.002383273	0.8	8.1	0.8928	0.9564
20181211	108.57937	28.53948	673.0	4.20619	16.68347	0.95791	0.28708	0.3602025	284.41998	0.637072	0.6081829	0.4033291	0.34398022	0.34596163	0.39572892	0.8858572	0.61590946	0.002239899	0.7	8.2	0.8827	0.9472
20181211	106.9624	28.45863	1382.0	5.91512	145.03423	-0.81949	0.57309	0.34980202	285.0	0.6715084	0.6484179	0.3780849	0.34489402	0.6077126	0.461021	0.0	0.3038563	0.0023561697	0.8	7.4	0.8625	0.9367
20181211	107.04325	28.45863	1251.0	6.69855	158.87807	-0.93282	0.36035	0.34980202	286.13998	0.55296916	0.55179363	0.38011336	0.29291344	0.0	0.42567304	0.0	0.0	0.0019325127	0.6	8.3	0.8335	0.9159
20181211	107.20495	28.45863	843.0	7.07495	279.16583	0.15929	-0.98723	0.37428263	283.75998	0.6104791	0.57008743	0.3935413	0.3364757	1.0	0.32933682	0.0	0.5	0.0021513926	0.7	8.2	0.86675	0.9429
20181211	107.52834	28.45863	1031.0	6.31275	111.41142	-0.36506	0.93098	0.36121756	284.82	0.615905	0.60379326	0.396343	0.32111233	0.0	0.4008034	0.0	0.0	0.0021624358	0.7	8.7	0.86135	0.9303
20181211	107.77088	28.45863	1066.0	5.02125	112.26879	-0.37895	0.92542	0.37579334	285.0	0.6044841	0.594702	0.3757104	0.31366017	0.0	0.40136433	0.0	0.0	0.0021209968	0.7	8.9	0.84940004	0.9253
20181211	108.01343	28.45863	1036.0	6.3555	93.55518	-0.06201	0.99808	0.3514274	286.5	0.52027994	0.5500057	0.37301725	0.2691666	0.0	0.41762775	0.18241748	0.09120874	0.0018159859	0.5	9.2	0.82615	0.89835
20181211	106.9624	28.37778	1138.0	6.37182	154.99712	-0.90629	0.42266	0.3493263	285.13998	0.6329216	0.60083324	0.38380563	0.3302071	0.6864735	0.43611053	0.0	0.34323674	0.0022196872	0.7	7.5	0.8593	0.9346
20181211	107.04325	28.37778	963.0	5.95652	123.3508	-0.54976	0.83532	0.3493263	285.02	0.5779412	0.55906683	0.3882393	0.32971686	0.0	0.37703776	0.0	0.0	0.0020277216	0.7	8.2	0.85755	0.93475
20181211	107.52834	28.37778	1094.0	5.83265	278.87451	0.15427	-0.98803	0.36311018	284.58	0.6267754	0.6074483	0.37637767	0.3266701	0.0	0.3960392	0.0	0.0	0.0022024577	0.7	8.7	0.8628	0.93235
20181211	107.60919	28.37778	1113.0	3.25256	112.76985	-0.38703	0.92207	0.36311018	286.4	0.6500187	0.62806296	0.397564	0.34655696	0.0	0.5273659	0.0	0.0	0.0022696184	0.8	8.6	0.86495	0.9363
20181211	108.57937	28.37778	780.0	3.68734	310.11572	0.64433	-0.76474	0.3570752	285.43	0.58216023	0.5832083	0.37211734	0.31923077	0.24358891	0.40751198	0.86389977	0.5537443	0.0020395902	0.6	8.5	0.8658	0.93605
20181211	108.66022	28.37778	794.5	4.3556	106.70592	-0.28746	0.95779	0.3647424	285.24	0.566203	0.57368004	0.37042066	0.29819277	0.3679607	0.37966	0.8357559	0.60185826	0.0019850056	0.6	8.5	0.8585	0.9287
20181211	106.9624	28.29693	1273.0	4.09001	50.25735	0.63934	0.76892	0.38719743	285.16	0.53796595	0.53215724	0.39083067	0.29742914	0.6616438	0.34547353	0.0	0.3308219	0.0018865407	0.5	8.7	0.8609	0.9306
20181211	107.04325	28.29693	925.0	6.62726	354.4129	0.99525	-0.09736	0.38719743	284.02	0.62008727	0.592062	0.3956905	0.3497392	0.7672413	0.35501537	0.0	0.38362065	0.0021832522	0.7	8.2	0.86800003	0.9405
20181211	107.1241	28.29693	1370.0	8.43587	347.39407	0.97589	-0.21824	0.36202157	283.3	0.65710723	0.6112535	0.399702	0.35393363	0.0	0.34648725	0.0	0.0	0.002319475	0.7	7.8	0.9	0.9621
20181211	107.52834	28.29693	1145.0	6.26959	328.29428	0.85076	-0.52556	0.37334913	285.66	0.63078344	0.61018836	0.40413237	0.32078955	0.0	0.46619964	0.5329948	0.2664974	0.0022081616	0.7	8.5	0.86175	0.93115
20181211	107.69004	28.29693	922.0	3.44478	72.51143	0.30052	0.95378	0.369459	285.13998	0.6661311	0.6366861	0.40445983	0.3539095	0.0	0.46483976	0.8649583	0.43247914	0.0023361547	0.8	8.5	0.8667	0.9404
20181211	108.57937	28.29693	825.0	4.7383	231.83203	-0.61797	-0.7862	0.3427047	284.8	0.58299637	0.580572	0.377858	0.31843075	0.3507851	0.36788887	0.77146196	0.56112355	0.002047038	0.7	8.6	0.8698	0.93785
20181211	108.66022	28.29693	855.0	4.31913	321.07141	0.77793	-0.62835	0.3582283	284.06	0.62643385	0.6164831	0.37941092	0.3384233	0.34796232	0.36360896	0.85099596	0.59947914	0.002205287	0.6	8.5	0.88030005	0.9467
20181211	106.9624	28.21608	1269.0	6.14654	22.1326	0.92631	0.37675	0.37622273	285.5	0.5744089	0.56980443	0.37157896	0.30844954	0.64005363	0.40457788	0.0	0.32002681	0.00201194	0.6	8.4	0.8555	0.9271
20181211	107.04325	28.21608	1263.0	7.11493	328.12332	0.84919	-0.52809	0.37622273	283.74	0.6644562	0.62487155	0.39150146	0.36011177	0.6802169	0.37971357	0.0	0.34010845	0.0023417785	0.7	7.9	0.8871	0.95655
20181211	107.44749	28.21608	1182.0	5.42964	147.87105	-0.84685	0.53183	0.35747772	285.58	0.58939874	0.5775457	0.3955801	0.30932546	0.0	0.4239551	0.0	0.0	0.0020638658	0.6	8.7	0.854	0.93005
20181211	107.77088	28.21608	880.0	4.67527	6.46384	0.99364	0.11258	0.36295205	284.54	0.6008373	0.5840821	0.404048	0.3140313	0.0	0.36886707	1.0	0.5	0.002111609	0.7	8.7	0.8603	0.93235
20181211	108.49852	28.21608	726.0	4.72588	130.77151	-0.65304	0.75732	0.3352154	284.69998	0.61546147	0.603349	0.40408224	0.3482354	0.31686363	0.392906	0.9864332	0.6516484	0.0021617897	0.8	8.6	0.86485004	0.9368
20181211	108.57937	28.21608	877.0	4.09809	276.21652	0.10829	-0.99412	0.33554363	283.97998	0.62099725	0.6144062	0.3929981	0.3243941	0.708878	0.35341525	0.6847958	0.6968369	0.0021867643	0.7	8.8	0.8713	0.93824995
20181211	108.66022	28.21608	1038.0	5.1185	62.74609	0.45793	0.88899	0.35905775	283.66	0.6454649	0.637347	0.3842745	0.35086042	0.4166647	0.35722843	0.9300612	0.673363	0.0022754879	0.7	8.45	0.88095	0.94355
20181211	106.9624	28.13523	1304.0	4.25129	139.63719	-0.76196	0.64763	0.36305362	286.22998	0.5799236	0.57448393	0.3788466	0.29846734	0.5877925	0.45683947	0.0	0.29389626	0.0020260757	0.7	8.25	0.84510005	0.9204
20181211	107.44749	28.13523	1004.0	2.99755	313.7186	0.69112	-0.72274	0.3846118	284.56	0.6579882	0.6210753	0.39977646	0.35162103	0.0	0.42307425	0.001526213	0.0007631065	0.0023123005	0.8	8.1	0.8772	0.94729996
20181211	107.52834	28.13523	945.0	1.22376	157.6925	-0.92516	0.37958	0.4103406	285.78	0.6623964	0.6345189	0.43136248	0.34573525	0.0	0.5000256	0.027249789	0.013624894	0.0023178542	0.85	8.5	0.87195003	0.94175
20181211	108.49852	28.13523	802.0	7.20795	279.85165	0.1711	-0.98525	0.32970595	283.28	0.58283913	0.5895197	0.3867253	0.32544377	0.321192	0.27019516	0.8220193	0.5716056	0.0020574667	0.7	8.9	0.8646	0.93485
20181211	108.66022	28.13523	915.0	4.57726	177.80714	-0.99927	0.03826	0.35562235	284.88	0.6114522	0.6126758	0.4028634	0.30615163	0.3652819	0.40038493	1.0	0.68264097	0.00214635	0.7	8.9	0.85825	0.92795
20181211	106.88155	28.05439	1235.0	4.73792	173.76248	-0.99408	0.10865	0.35239434	285.9	0.6116435	0.6013352	0.39055926	0.31255126	0.64095014	0.4643697	0.0	0.32047507	0.0021393616	0.7	8.1	0.8462	0.9207
20181211	106.9624	28.05439	1216.0	5.40803	177.73573	-0.99922	0.03951	0.34613746	285.86	0.6200361	0.6038836	0.36999464	0.33115557	0.6124616	0.46922952	0.0	0.3062308	0.0021690202	0.7	7.8	0.8617	0.93485
20181211	107.04325	28.05439	1145.0	5.68335	89.05177	0.01655	0.99986	0.34613746	284.72	0.61991614	0.576628	0.39019474	0.3415863	1.0	0.39832452	0.0	0.5	0.0021772834	0.8	7.9	0.87810004	0.951
20181211	108.33682	28.05439	635.0	5.35644	197.31239	-0.9547	-0.29758	0.32731968	283.6	0.5841584	0.5523343	0.4111782	0.31685153	0.4525528	0.29212746	0.9887908	0.7206718	0.0020597968	0.7	8.8	0.86745	0.9378
20181211	108.57937	28.05439	1228.0	6.97969	278.89111	0.15456	-0.98798	0.3436919	283.52	0.67177635	0.6519027	0.395122	0.34965035	0.26647863	0.37328374	0.66513	0.46580434	0.0023694145	0.7	8.6	0.87740004	0.9424
20181211	108.66022	28.05439	1112.0	7.3563	2.54614	0.99901	0.04442	0.35291868	283.22	0.6938776	0.6640345	0.41666666	0.3784219	0.7834015	0.37559488	0.7361539	0.75977767	0.0024499597	0.7	8.5	0.90155	0.95865
20181211	106.88155	27.97354	1002.0	3.67513	59.39196	0.50916	0.86067	0.36371428	285.86	0.6003187	0.57664233	0.41315344	0.30875474	0.68669516	0.45175862	0.0	0.34334758	0.0021000444	0.7	8.6	0.85239995	0.9286
20181211	106.9624	27.97354	1097.0	4.72111	184.91127	-0.99633	-0.08561	0.3381837	286.0	0.60606855	0.597417	0.37842622	0.30798417	0.0	0.46571758	0.0	0.0	0.002119121	0.7	8.5	0.84565	0.92275
20181211	107.04325	27.97354	938.0	3.90552	127.2619	-0.60546	0.79588	0.3381837	285.19998	0.5578259	0.5429318	0.41846916	0.3010754	0.0	0.36863476	0.0	0.0	0.0019559115	0.6	8.3	0.8464	0.91985
20181211	107.1241	27.97354	916.0	4.24921	319.87439	0.76463	-0.64447	0.32548153	284.45	0.56264967	0.5272392	0.43589744	0.28370613	0.0	0.32448548	0.0	0.0	0.0019780265	0.5	8.6	0.8586	0.9259
20181211	107.20495	27.97354	970.0	2.82256	240.91389	-0.48612	-0.87389	0.33465123	284.19998	0.61417013	0.58507633	0.40462247	0.32869184	0.0	0.36048162	0.0	0.0	0.0021610493	0.7	8.4	0.859	0.93535
20181211	107.28579	27.97354	1054.0	2.88805	256.0704	-0.24073	-0.97059	0.359591	285.41998	0.59574276	0.57872754	0.38933045	0.30888855	0.0	0.41970432	0.0	0.0	0.0020872497	0.7	8.7	0.84959996	0.92575
20181211	107.36664	27.97354	1110.0	3.82589	99.69525	-0.16841	0.98572	0.35626328	285.9	0.6109848	0.59945685	0.38616633	0.32808474	0.0	0.4637886	0.0	0.0	0.0021370577	0.7	8.3	0.86845	0.93770003
20181211	106.88155	27.89269	1063.0	3.38402	155.32108	-0.90866	0.41753	0.34086132	285.9	0.6077044	0.58193666	0.39769748	0.31316227	0.0	0.46088567	0.0	0.0	0.0021255838	0.7	8.5	0.8573	0.9319
20181211	107.28579	27.89269	1013.0	2.11684	101.23983	-0.19492	0.98082	0.34373116	285.59	0.59071124	0.5683843	0.40466386	0.30509055	0.0	0.42581925	0.26690668	0.13345334	0.0020683892	0.7	8.6	0.84695005	0.9227
20181211	107.36664	27.89269	1233.0	5.19217	256.94382	-0.22591	-0.97415	0.36295736	284.9	0.6043011	0.6049751	0.4034188	0.3182207	0.4066483	0.3948957	0.0	0.20332415	0.002121099	0.7	8.6	0.8628	0.9328
20181211	107.44749	27.89269	983.0	7.53876	129.45171	-0.63543	0.77216	0.363877	284.34	0.62706727	0.59801763	0.4158947	0.32282794	0.44510248	0.3814972	0.20672783	0.32591516	0.0022053432	0.7	8.5	0.8675	0.93875
20181211	108.41767	27.89269	845.0	5.6169	266.69275	-0.05769	-0.99833	0.3742324	284.46	0.6519567	0.6412918	0.3998771	0.34830168	0.0	0.41168454	0.7089334	0.3544667	0.00229191	0.8	8.8	0.872	0.93965
20181211	106.8007	27.81184	1011.0	3.70253	108.99585	-0.3255	0.94554	0.3387531	285.78	0.58992386	0.5643064	0.4030238	0.319747	0.0	0.43719983	0.0	0.0	0.0020642588	0.7	8.3	0.8646	0.9382
20181211	107.28579	27.81184	1043.0	5.19986	70.65789	0.33121	0.94356	0.3478279	284.57	0.6200627	0.60778916	0.38504958	0.32700595	0.0	0.38914716	0.0	0.0	0.002178946	0.7	8.6	0.859	0.93305004
20181211	107.36664	27.81184	874.0	3.67405	165.24515	-0.96702	0.25468	0.3665918	284.38	0.58440226	0.5683297	0.4206692	0.30169213	0.0	0.34236747	0.0	0.0	0.0020550047	0.6	8.7	0.856	0.9271
20181211	107.60919	27.81184	909.0	2.28363	10.50509	0.98324	0.18232	0.38949436	284.96	0.5873016	0.5772812	0.410792	0.31413612	0.74518555	0.38236418	0.0	0.37259278	0.0020609968	0.6	8.9	0.8723	0.93925
20181211	106.63901	27.73099	1115.0	3.29567	145.00609	-0.81921	0.57349	0.3346153	286.62	0.56954575	0.5566079	0.39554217	0.29294246	0.0	0.47259977	0.0	0.0	0.001987111	0.6	8.7	0.84099996	0.91885
20181211	106.71986	27.73099	1046.0	3.17361	61.85332	0.47173	0.88174	0.33069855	286.22	0.57002556	0.5541962	0.41140306	0.30703956	0.0	0.4470698	0.0	0.0	0.0019915644	0.6	8.6	0.8596	0.9327
20181211	107.28579	27.73099	875.0	3.11177	133.04063	-0.68252	0.73087	0.36487266	283.91998	0.6201722	0.5948888	0.406327	0.3308657	0.0	0.34888873	0.0	0.0	0.0021843205	0.8	8.7	0.86074996	0.9345
20181211	107.36664	27.73099	834.0	2.91781	319.42642	0.75957	-0.65042	0.38546538	283.91998	0.6069598	0.5850591	0.42405942	0.31471092	0.0	0.33585468	1.0	0.5	0.0021377848	0.6	8.6	0.8624	0.9323
20181211	107.77088	27.73099	754.0	4.3526	73.57299	0.28279	0.95918	0.36986083	284.56	0.5980487	0.57505596	0.3802218	0.33207473	0.0	0.367409	1.0	0.5	0.0021016612	0.7	9.0	0.86555004	0.93945
20181211	108.41767	27.73099	994.0	6.40653	192.1566	-0.97758	-0.21058	0.38949972	284.96997	0.63190347	0.64927137	0.3870005	0.32024884	0.0	0.42475358	0.6433041	0.32165205	0.0022174388	0.7	8.8	0.8593	0.928
20181211	106.47731	27.65014	1075.0	2.47453	157.75832	-0.9256	0.37851	0.34180722	283.46	0.56014967	0.5589744	0.40290383	0.29077274	0.78113216	0.25701088	0.0	0.39056608	0.0019761154	0.6	8.9	0.8437	0.918
20181211	106.55816	27.65014	1032.0	2.29103	162.83856	-0.95548	0.29506	0.3143179	285.68	0.5646744	0.5502502	0.41468954	0.29198337	0.38491234	0.40684012	0.0	0.19245617	0.0019765976	0.6	8.7	0.8421	0.92034996
20181211	107.20495	27.65014	860.0	2.83161	243.5206	-0.44588	-0.89509	0.36215776	282.88	0.6179428	0.5819701	0.4097561	0.34546632	0.0	0.2820093	0.0	0.0	0.0021844697	0.8	8.8	0.8698	0.9448
20181211	107.28579	27.65014	933.0	3.82634	350.21747	0.98546	-0.16991	0.38481948	283.41998	0.61407936	0.5841713	0.40684745	0.3316758	0.0	0.31170347	0.0	0.0	0.0021666763	0.7	8.9	0.86825	0.9396
20181211	107.36664	27.65014	1055.0	4.56583	291.67093	0.36928	-0.92932	0.40360934	284.18	0.6230843	0.6046142	0.4036838	0.32671836	0.5813294	0.36782476	0.0	0.2906647	0.0021925692	0.7	8.9	0.87385	0.9381
20181211	107.69004	27.65014	882.0	2.66641	33.48312	0.83405	0.55169	0.4065809	285.68	0.5885109	0.5730789	0.40571693	0.31022173	0.7515429	0.42950916	0.0	0.37577146	0.0020600352	0.7	8.9	0.85735	0.92995
20181211	107.77088	27.65014	1001.0	3.40442	324.08438	0.80988	-0.58659	0.41062963	285.65	0.565976	0.560182	0.4009571	0.29564175	0.67813486	0.40614805	0.0	0.33906743	0.001981362	0.6	9.3	0.8655	0.93410003
20181211	107.85173	27.65014	758.0	6.10672	85.62026	0.07637	0.99708	0.4057153	284.3	0.5977891	0.56661665	0.39851415	0.32677191	0.7946562	0.35069105	0.014380516	0.40451837	0.0021026703	0.8	8.9	0.8621	0.93885
20181211	108.33682	27.65014	840.0	4.04811	198.41599	-0.94879	-0.31591	0.37222415	284.12	0.63976574	0.6345967	0.39747632	0.34079254	0.47197828	0.3798887	1.0	0.73598915	0.002251745	0.7	9.2	0.87035	0.93965
20181211	108.41767	27.65014	842.0	3.40057	106.23196	-0.27953	0.96014	0.42011783	284.78	0.6166545	0.61875033	0.38376915	0.3125	0.26642126	0.399012	0.9932233	0.62982225	0.0021653716	0.7	9.2	0.8616	0.9295
20181211	104.6178	27.5693	1686.0	8.13972	82.47181	0.13101	0.99138	0.3638964	281.96	0.58604205	0.6006356	0.39671633	0.29325625	1.0	0.18917689	0.0	0.5	0.0020784582	0.7	9.3	0.8353	0.9086
20181211	104.77949	27.5693	1718.0	3.20553	91.87276	-0.03268	0.99947	0.3526743	281.18	0.5555556	0.5815193	0.4385192	0.27172583	1.0	0.101901606	0.0	0.5	0.0019758006	0.7	9.2	0.8404	0.9085
20181211	106.07307	27.5693	1177.5	5.07211	104.46619	-0.24981	0.9683	0.30861327	282.63998	0.59631205	0.59375	0.40879765	0.3006856	1.0	0.24397068	0.15210874	0.5760544	0.0021097937	0.7	8.2	0.8575	0.9265
20181211	106.15392	27.5693	1068.5	4.57455	156.20886	-0.91502	0.4034	0.3491869	284.06	0.58895206	0.58465755	0.39798123	0.29749364	1.0	0.32653084	0.38397038	0.6919852	0.0020733369	0.6	8.3	0.8413	0.9171
20181211	106.23477	27.5693	976.0	2.27153	167.65245	-0.97687	0.21384	0.36342573	286.91998	0.52259654	0.5122835	0.4290362	0.2671812	1.0	0.44843325	0.64249694	0.8212485	0.0018214016	0.5	8.8	0.8402	0.9148
20181211	106.31561	27.5693	981.0	2.50213	167.3006	-0.97554	0.21984	0.35751677	286.16	0.58759964	0.57134545	0.41418597	0.31440747	1.0	0.4593318	0.0	0.5	0.0020533954	0.7	8.5	0.85365	0.9306
20181211	106.39646	27.5693	932.0	1.82204	129.42493	-0.63507	0.77246	0.33046782	285.64	0.5888889	0.5594781	0.41754913	0.3143969	1.0	0.42730954	1.0	1.0	0.0020616471	0.7	8.4	0.8646	0.93745
20181211	106.47731	27.5693	920.0	2.16294	184.70119	-0.99664	-0.08196	0.33046782	285.04	0.59674096	0.5695837	0.41719395	0.31243163	1.0	0.39655206	0.054398477	0.52719927	0.002093534	0.6	8.6	0.85785	0.9316
20181211	107.1241	27.5693	891.0	1.89597	9.00117	0.98769	0.15645	0.35012686	284.16	0.5962877	0.56780684	0.41760558	0.32641053	0.70279515	0.3403219	0.4101811	0.55648816	0.0020984225	0.7	8.5	0.8549	0.9332
20181211	107.20495	27.5693	923.0	3.55878	306.49277	0.59472	-0.80393	0.36563745	283.65997	0.6336885	0.6001742	0.4076377	0.33836496	0.0	0.34595963	0.0	0.0	0.0022339723	0.8	8.7	0.8637	0.93715
20181211	107.28579	27.5693	1068.0	3.59714	272.3631	0.04123	-0.99915	0.39512396	284.25998	0.6301293	0.60828876	0.40643272	0.32633078	0.0	0.37944594	0.0	0.0	0.0022167359	0.7	8.7	0.8711	0.93815005
20181211	107.36664	27.5693	1145.0	2.92146	308.1474	0.61769	-0.78642	0.40354496	284.78	0.6729124	0.647287	0.40674183	0.34945893	0.0	0.44913682	0.0	0.0	0.0023629202	0.7	8.4	0.87864995	0.94305
20181211	108.01343	27.5693	986.0	4.03696	42.18731	0.74095	0.67156	0.35494193	285.54	0.59052944	0.5866317	0.4076594	0.31641358	0.0	0.42246413	0.94158185	0.47079092	0.0020681145	0.6	9.3	0.8688	0.9378
20181211	108.09428	27.5693	946.0	5.29633	85.7487	0.07413	0.99725	0.35863912	285.3	0.5485152	0.5609807	0.3903684	0.29660377	0.0	0.36574373	0.71578246	0.35789123	0.001922591	0.6	9.4	0.857	0.926
20181211	108.25597	27.5693	781.0	3.79146	345.68326	0.96894	-0.24728	0.3545082	283.8	0.60431653	0.5982997	0.41964287	0.3155834	0.75524586	0.32565504	0.5203021	0.637774	0.0021293748	0.7	9.1	0.86505	0.93575
20181211	108.33682	27.5693	786.0	5.11009	294.39948	0.4131	-0.91069	0.36497998	283.74	0.6421796	0.6321247	0.40273172	0.34064287	0.7085017	0.3589805	0.87929237	0.79389703	0.002263268	0.8	9.2	0.86585	0.9371
20181211	108.41767	27.5693	980.0	5.5053	340.71677	0.9439	-0.33024	0.4144166	285.22	0.6288549	0.64075065	0.39409116	0.32056075	0.2944764	0.4374102	0.7360065	0.51524144	0.0022048063	0.7	8.7	0.866	0.9328
20181211	104.6178	27.48845	1673.0	8.47098	329.14185	0.85844	-0.51291	0.33519763	282.16	0.58538723	0.60655576	0.40447307	0.29257643	1.0	0.20122975	0.0	0.5	0.002074664	0.6	9.7	0.8478	0.91425
20181211	104.69865	27.48845	1823.0	4.41349	37.56252	0.79269	0.60963	0.3249754	281.24	0.5536723	0.58710563	0.40609175	0.28377327	1.0	0.10347781	0.0	0.5	0.0019686827	0.6	9.6	0.83355	0.9047
20181211	104.77949	27.48845	1795.0	4.05297	80.29111	0.16864	0.98568	0.3249754	281.13998	0.5372891	0.5745118	0.42807624	0.26862514	1.0	0.07581697	0.18959057	0.5947953	0.0019111087	0.6	9.3	0.83545	0.9049
20181211	106.15392	27.48845	1114.0	3.43384	57.89643	0.53145	0.84709	0.33809465	286.04	0.5305916	0.52070487	0.42486638	0.26234162	1.0	0.3968973	0.42571744	0.71285874	0.0018549559	0.4	9.0	0.8529	0.9199
20181211	106.23477	27.48845	1066.0	2.41017	346.32681	0.97166	-0.23638	0.32964486	286.28	0.54289347	0.5342067	0.40871096	0.2881119	1.0	0.42517903	1.0	1.0	0.0018963723	0.5	8.7	0.8625	0.9315
20181211	106.9624	27.48845	958.0	2.44858	197.80823	-0.95209	-0.30583	0.33270678	285.19998	0.56790125	0.5436772	0.41110605	0.31749564	0.6150795	0.378745	0.0	0.30753976	0.0019912387	0.6	8.6	0.85795	0.93645
20181211	107.04325	27.48845	968.0	3.08424	324.97717	0.81892	-0.5739	0.33270678	284.97998	0.55681014	0.53434765	0.42231494	0.3073345	1.0	0.3531503	0.0	0.5	0.001953857	0.6	8.7	0.8635	0.9347
20181211	107.1241	27.48845	979.0	4.11474	77.01987	0.22461	0.97445	0.35368243	284.5	0.58628446	0.5640887	0.41684982	0.31467474	0.8705181	0.35194516	0.0	0.43525904	0.0020607538	0.7	8.7	0.8571	0.93264997
20181211	107.28579	27.48845	1047.0	3.20022	250.74286	-0.32981	-0.94405	0.39231262	284.68	0.593372	0.5757299	0.41103166	0.30700448	0.0	0.3704444	0.0	0.0	0.0020843474	0.7	8.9	0.855	0.9293
20181211	107.93258	27.48845	1059.0	3.83267	60.65741	0.49003	0.87171	0.36919957	285.86	0.59153026	0.58977085	0.4003752	0.3135574	0.29710305	0.44377297	1.0	0.6485515	0.0020693007	0.7	9.2	0.8606	0.93185
20181211	108.01343	27.48845	881.0	3.54237	122.56274	-0.53822	0.8428	0.36917907	285.84	0.6155268	0.60700387	0.4062571	0.34154126	0.35350344	0.46404022	1.0	0.67675173	0.0021533964	0.7	9.1	0.86955	0.9402
20181211	108.09428	27.48845	764.0	4.44813	104.97495	-0.2584	0.96604	0.3909543	284.44	0.551016	0.55217445	0.39908987	0.30585083	0.7575734	0.31149474	0.4691739	0.61337364	0.0019371958	0.6	9.2	0.85485	0.9292
20181211	108.25597	27.48845	819.0	3.91743	283.39124	0.2316	-0.97281	0.37475687	284.36	0.6401896	0.62407196	0.40587515	0.34866542	0.6295101	0.39493152	0.9235088	0.77650946	0.002251335	0.8	9.0	0.8821	0.949
20181211	108.33682	27.48845	860.5	3.91451	331.81216	0.8814	-0.47236	0.38082683	284.9	0.6333178	0.6180851	0.41309255	0.3418124	0.54081464	0.42172918	0.92112523	0.7309699	0.0022229478	0.8	8.9	0.8733	0.9435
20181211	107.1241	27.4076	921.0	4.063	57.67201	0.53477	0.845	0.3695467	284.18	0.59508586	0.5664691	0.39069426	0.3274557	0.7529895	0.3403836	0.0	0.37649474	0.0020940455	0.7	8.7	0.8588	0.9354
20181211	107.28579	27.4076	918.0	2.72544	136.38542	-0.724	0.6898	0.412778	285.88	0.5796875	0.5582464	0.4201582	0.2956341	0.54612255	0.4341025	0.0	0.27306128	0.00202773	0.7	8.8	0.84889996	0.9271
20181211	107.93258	27.4076	968.0	2.75831	181.7673	-0.99952	-0.03084	0.36667162	286.44	0.61142087	0.60346067	0.4118062	0.32397676	0.0	0.49796075	0.9221379	0.46106896	0.0021345513	0.8	9.0	0.85555	0.9307
20181211	108.09428	27.4076	1072.0	8.90842	69.67419	0.34736	0.93773	0.39985025	283.75998	0.6999261	0.67059064	0.40842167	0.3716797	0.0	0.41234082	0.79855376	0.39927688	0.0024666132	0.7	8.4	0.8965	0.9573
20181211	108.17513	27.4076	842.5	4.43271	321.55893	0.78325	-0.62171	0.39985025	284.4	0.6456656	0.61917096	0.41345292	0.3492433	0.4613175	0.40237266	0.9814636	0.72139055	0.002270273	0.90000004	8.1	0.8798	0.9507
20181211	108.25597	27.4076	895.0	3.0401	309.41751	0.63497	-0.77254	0.3958727	285.07	0.62189054	0.60067874	0.40387097	0.3247879	0.3727128	0.42186284	0.9041704	0.63844156	0.0021815363	0.8	8.5	0.87815	0.9467
20181211	105.02204	27.32675	1964.0	2.72557	250.83932	-0.32822	-0.9446	0.28133544	284.72	0.58190197	0.59232026	0.41310972	0.28695142	0.40052631	0.3616666	0.0	0.20026316	0.0020437692	0.7	8.8	0.8371	0.9146
20181211	106.9624	27.32675	962.0	1.59585	352.3764	0.99116	-0.13266	0.34930542	284.84	0.58914405	0.55261254	0.4245059	0.3139793	0.93804616	0.37649822	1.0	0.9690231	0.0020683333	0.7	8.8	0.8623	0.93505
20181211	107.04325	27.32675	969.0	2.13186	77.42085	0.21779	0.976	0.34930542	285.46	0.583701	0.5513206	0.40400162	0.32015872	0.8738321	0.41090646	0.4077477	0.64078987	0.0020447734	0.7	8.9	0.85994995	0.9376
20181211	107.1241	27.32675	952.0	6.07127	228.50656	-0.66253	-0.74903	0.35279194	285.32	0.56230366	0.5363307	0.4021287	0.31742835	0.8817034	0.38099733	0.7716618	0.82668257	0.0019707824	0.7	8.9	0.8582	0.9327
20181211	107.20495	27.32675	953.0	3.30045	130.96194	-0.65556	0.75515	0.38103965	285.41998	0.5898189	0.5663218	0.3949329	0.31188476	0.6861924	0.4141438	0.0	0.3430962	0.0020664947	0.7	8.9	0.8548	0.9298
20181211	107.28579	27.32675	774.0	2.96758	44.70029	0.7108	0.7034	0.4087198	285.22	0.6336721	0.58992505	0.3944372	0.3512897	0.6499976	0.44168907	0.67856556	0.6642816	0.0022216958	0.90000004	8.6	0.86195	0.9407
20181211	107.36664	27.32675	840.0	2.36067	304.18546	0.56187	-0.82722	0.37757438	285.19998	0.6092709	0.5552408	0.40881023	0.32215863	0.6938013	0.41839316	0.48014346	0.58697236	0.0021362936	0.7	9.0	0.8722	0.9444
20181211	107.44749	27.32675	1092.0	4.26871	265.86224	-0.07215	-0.99739	0.3808596	285.46	0.54651356	0.5440733	0.38928974	0.30248672	0.5591706	0.37430343	0.0	0.2795853	0.0019145014	0.6	9.4	0.85955	0.9321
20181211	107.52834	27.32675	998.0	4.38086	13.25173	0.97337	0.22923	0.3723204	284.91998	0.5908373	0.57150966	0.40842107	0.3271619	0.53963566	0.38324758	0.0	0.26981783	0.0020736957	0.6	9.1	0.8735	0.9427
20181211	107.69004	27.32675	831.0	2.98313	124.72384	-0.56962	0.82191	0.36301774	285.83002	0.5687946	0.5520183	0.41533402	0.29398143	1.0	0.4205785	0.64076006	0.82038003	0.001989975	0.7	9.1	0.85845	0.92915
20181211	107.77088	27.32675	762.0	3.17417	68.08083	0.3733	0.92771	0.36750808	283.94	0.60677963	0.57821256	0.4100147	0.32986897	0.6293924	0.33693188	0.6680633	0.64872783	0.0021369995	0.8	9.1	0.87535	0.9437
20181211	107.85173	27.32675	735.0	4.42827	198.30841	-0.94938	-0.31413	0.3712743	283.25998	0.6129552	0.58344734	0.4351288	0.3356974	0.7204989	0.30056596	0.68696284	0.7037309	0.0021639315	0.90000004	8.9	0.87815	0.9512
20181211	107.93258	27.32675	846.0	5.20733	262.91742	-0.1233	-0.99237	0.38144815	283.56	0.68184817	0.6507276	0.4205379	0.37059417	0.65007454	0.38476342	0.88157105	0.76582277	0.0024045992	0.90000004	8.8	0.88025	0.9503
20181211	108.01343	27.32675	1025.0	7.28548	258.97354	-0.19126	-0.98154	0.39270705	284.56	0.66973877	0.64541876	0.4042815	0.3479452	0.44226038	0.43333697	0.86037403	0.65131724	0.0023535942	0.8	8.5	0.8803	0.94984996
20181211	106.71986	27.2459	977.0	3.81769	13.37906	0.97286	0.23139	0.3207931	284.9	0.58623546	0.5420744	0.42053753	0.29955658	1.0	0.37748635	0.0	0.5	0.0020576885	0.6	8.6	0.8579	0.9347
20181211	106.88155	27.2459	997.0	2.83758	331.25211	0.87674	-0.48096	0.34595317	284.59998	0.61419576	0.58176637	0.40495136	0.3343527	0.7314073	0.38547254	1.0	0.86570364	0.0021581019	0.8	9.0	0.8686	0.9423
20181211	106.9624	27.2459	1032.0	1.76688	78.36041	0.20175	0.97944	0.3609836	286.0	0.58234715	0.5637733	0.40447006	0.30306983	0.5020397	0.44428378	1.0	0.75101984	0.002036179	0.7	9.0	0.8518	0.92550004
20181211	107.04325	27.2459	895.0	3.28191	41.76052	0.74594	0.66602	0.3609836	285.46	0.58911	0.5634802	0.40934065	0.3154965	0.6681237	0.41602808	0.0	0.33406186	0.002063722	0.7	9.0	0.85785	0.9318
20181211	107.1241	27.2459	923.0	3.64663	0.25687	0.99999	0.00448	0.35293394	285.34	0.5900638	0.5630306	0.38949198	0.32139134	0.6223158	0.409276	0.0	0.3111579	0.0020679324	0.6	9.1	0.87189996	0.9393
20181211	107.20495	27.2459	1004.0	3.20087	339.39532	0.93603	-0.35192	0.3956478	285.25998	0.5832317	0.5597015	0.39295316	0.31786942	0.84464496	0.3976297	0.0	0.42232248	0.002044562	0.6	9.2	0.8702	0.9389
20181211	107.28579	27.2459	991.0	3.22194	16.49437	0.95885	0.28392	0.40552935	285.47998	0.546056	0.53372437	0.39702064	0.2994125	0.612906	0.37516326	0.0	0.306453	0.0019127645	0.6	9.1	0.86090004	0.9335
20181211	107.36664	27.2459	965.0	2.69314	346.19156	0.9711	-0.23868	0.34095848	285.62	0.5967904	0.5723858	0.39509538	0.31669	0.6041675	0.43335733	0.9305828	0.7673752	0.002089456	0.7	9.0	0.858	0.9355
20181211	107.44749	27.2459	1026.0	1.76688	274.22763	0.07372	-0.99728	0.36485028	285.82	0.55602986	0.5568862	0.40205795	0.29908103	0.55271345	0.40757945	0.6362178	0.5944656	0.0019453847	0.6	9.1	0.85265	0.9261
20181211	107.60919	27.2459	1098.0	3.55494	58.59541	0.52108	0.85351	0.3611043	285.62	0.5993687	0.5961726	0.39641052	0.32025504	0.35329357	0.43572548	0.076450914	0.21487224	0.002098483	0.7	9.1	0.865	0.9357
20181211	107.69004	27.2459	990.0	3.52403	352.23462	0.99083	-0.13512	0.34574032	285.47998	0.6195055	0.5972874	0.3863928	0.32883435	0.30445752	0.44515777	0.4607877	0.3826226	0.002170049	0.7	9.3	0.87479997	0.94159997
20181211	107.93258	27.2459	947.5	2.77265	283.75122	0.23771	-0.97134	0.36858854	284.78	0.5833744	0.5885793	0.41102326	0.3051948	0.0	0.36698136	0.85381794	0.42690897	0.002048509	0.7	9.1	0.8525	0.9253
20181211	104.77949	27.16505	1678.0	6.61428	80.9566	0.15718	0.98757	0.2858567	285.4	0.5298389	0.55837107	0.40859237	0.26706463	1.0	0.35301653	0.07574873	0.53787434	0.0018564784	0.5	10.1	0.83345	0.90275
20181211	104.86034	27.16505	1758.0	4.73218	38.17757	0.7861	0.6181	0.3116371	285.13998	0.5312321	0.5569217	0.388465	0.2735741	1.0	0.33698887	0.0	0.5	0.0018630573	0.5	10.0	0.8373	0.9092
20181211	106.71986	27.16505	1361.0	7.45167	272.35977	0.04117	-0.99915	0.31096923	285.6	0.5543927	0.55439293	0.41361704	0.2783306	0.0	0.39148757	0.0	0.0	0.0019411509	0.6	9.3	0.8513	0.9213
20181211	106.88155	27.16505	1172.0	2.41838	17.61338	0.95312	0.30259	0.3752511	285.66	0.5796964	0.5776316	0.3991071	0.3034151	0.78124964	0.4199535	0.1226512	0.45195043	0.002029323	0.6	9.2	0.8534	0.92525
20181211	106.9624	27.16505	1079.0	2.25718	68.51775	0.36621	0.93053	0.35686642	285.78	0.60152966	0.58482325	0.39649755	0.3165818	1.0	0.44780093	0.2350707	0.61753535	0.0021048696	0.7	9.1	0.854	0.9285
20181211	107.04325	27.16505	787.0	4.15977	108.53002	-0.3178	0.94816	0.35686642	284.74	0.62376237	0.5874527	0.4051138	0.3398225	1.0	0.40313768	0.0	0.5	0.0021906383	0.8	8.9	0.8639	0.93834996
20181211	107.1241	27.16505	922.0	3.49942	206.21606	-0.89713	-0.44176	0.3474933	285.72	0.6213911	0.599185	0.40810394	0.31688398	1.0	0.46172616	0.0	0.5	0.0021748254	0.8	8.9	0.8481	0.9248
20181211	107.20495	27.16505	1096.0	2.43167	269.4895	-0.00891	-0.99996	0.3719409	286.16	0.5925926	0.5796726	0.4175015	0.2943365	0.5624974	0.46383074	0.009094021	0.2857957	0.0020708435	0.7	9.0	0.84284997	0.9176
20181211	107.28579	27.16505	1208.0	2.01947	33.25283	0.83626	0.54833	0.36760905	286.4	0.5542942	0.5676112	0.3976986	0.28488782	0.740237	0.4440722	0.15339102	0.446814	0.0019353849	0.6	9.3	0.83345	0.91055
20181211	107.44749	27.16505	1074.0	1.81409	326.83817	0.83713	-0.54701	0.3469303	285.88	0.53645366	0.5345329	0.43174586	0.25649372	0.0	0.39208442	0.7130606	0.3565303	0.0018764994	0.6	9.2	0.8491	0.9149
20181211	107.52834	27.16505	1133.0	1.81802	21.44207	0.93079	0.36556	0.3505113	286.22	0.5404718	0.5633607	0.40591565	0.29043832	0.3780765	0.41881186	0.5626607	0.4703686	0.0018883089	0.7	9.3	0.83570004	0.91
20181211	107.60919	27.16505	992.0	4.76141	104.71777	-0.25406	0.96719	0.3505113	286.58	0.6318865	0.6101043	0.39681143	0.33157834	0.29655328	0.5237034	0.7645025	0.5305279	0.0022049218	0.8	9.2	0.85595	0.93079996
20181211	104.77949	27.08421	1991.0	5.59134	348.02753	0.97825	-0.20744	0.28047606	284.74	0.57853776	0.60153747	0.37184197	0.2925373	1.0	0.35958984	0.0	0.5	0.0020318108	0.6	9.7	0.8399	0.9102
20181211	104.86034	27.08421	1856.0	4.4188	45.08528	0.70605	0.70816	0.2976637	284.88	0.5831505	0.5989933	0.36380088	0.29296982	1.0	0.37317464	0.0	0.5	0.002047004	0.6	9.5	0.84615	0.9168
20181211	106.63901	27.08421	1231.0	2.9141	44.20622	0.71683	0.69724	0.3223093	286.28	0.5928105	0.5776657	0.4077883	0.30180186	1.0	0.47165793	1.0	1.0	0.0020707368	0.6	8.9	0.8477	0.92215
20181211	106.71986	27.08421	1348.0	3.49068	267.91751	-0.03634	-0.99934	0.3239058	285.74	0.61198634	0.5955225	0.41355753	0.29362068	1.0	0.45466533	1.0	1.0	0.0021417595	0.7	9.0	0.85375	0.92505
20181211	106.8007	27.08421	1416.0	2.23915	115.68169	-0.43337	0.90122	0.33382404	285.02	0.59761584	0.58620524	0.4132466	0.30496305	1.0	0.39611793	0.0	0.5	0.0020967505	0.7	8.9	0.85145	0.9226
20181211	106.88155	27.08421	1289.0	2.16219	86.9076	0.05395	0.99854	0.3699	285.94	0.5695982	0.57453537	0.4122972	0.2955979	0.526148	0.42848846	0.0	0.263074	0.00199202	0.7	9.2	0.8453	0.91779995
20181211	106.9624	27.08421	1204.0	2.97294	65.52598	0.41428	0.91015	0.33565614	285.36	0.5897507	0.5740248	0.41619253	0.305026	0.59800875	0.41025406	0.032555502	0.31528214	0.0020666902	0.6	9.3	0.8586	0.9282
20181211	107.04325	27.08421	987.0	3.83923	342.91745	0.95588	-0.29375	0.33565614	284.4	0.61368495	0.59073305	0.40403426	0.33759815	0.7961548	0.37249932	0.028830081	0.41249245	0.0021578234	0.7	9.0	0.87195003	0.94095004
20181211	107.1241	27.08421	990.0	4.19507	356.0687	0.99765	-0.06856	0.34871858	285.08	0.6621717	0.62812316	0.4035185	0.35491902	0.66326714	0.4579036	0.16905494	0.41616103	0.0023227576	0.8	8.9	0.8663	0.9398
20181211	107.20495	27.08421	1155.0	3.10662	255.6684	-0.24753	-0.96888	0.36111432	286.08	0.60919297	0.60096383	0.38779017	0.31663975	0.54426295	0.47348776	0.114755765	0.32950935	0.0021294497	0.7	9.1	0.83755004	0.9182
20181211	107.28579	27.08421	1286.0	1.39834	94.828	-0.08416	0.99645	0.3442647	286.3	0.55721366	0.57743895	0.3908599	0.2803487	0.43977705	0.44026136	0.14081	0.2902935	0.0019462581	0.6	9.3	0.82844996	0.9017
20181211	107.44749	27.08421	1210.0	3.46691	338.29626	0.92911	-0.36981	0.34080043	285.27	0.5193992	0.5484469	0.41668713	0.25532588	0.56052065	0.3330558	0.0	0.28026032	0.0018207286	0.6	9.4	0.8373	0.90475
20181211	106.55816	27.00336	1359.0	2.1381	284.62857	0.25255	-0.96758	0.30639195	286.24	0.5857512	0.59220105	0.40166202	0.30205542	1.0	0.4627765	1.0	1.0	0.002046364	0.7	9.1	0.84545004	0.9171
20181211	106.63901	27.00336	1355.0	1.96981	68.63543	0.3643	0.93128	0.30720377	286.36	0.5714874	0.5798567	0.41419545	0.27922463	1.0	0.45750305	1.0	1.0	0.0019956958	0.6	9.1	0.84885	0.91645
20181211	106.71986	27.00336	1361.0	1.92322	248.06886	-0.37349	-0.92763	0.32003808	286.1	0.6034366	0.5960705	0.41336215	0.30977982	1.0	0.46968472	1.0	1.0	0.0021091807	0.7	9.1	0.8444	0.9181
20181211	106.8007	27.00336	1307.0	2.56376	104.61505	-0.25232	0.96764	0.31323484	286.41998	0.591195	0.5935335	0.3955527	0.29634953	1.0	0.4791337	0.0	0.5	0.0020640844	0.7	9.1	0.83280003	0.9113
20181211	106.88155	27.00336	1145.0	3.87316	126.82768	-0.59941	0.80044	0.32464314	285.75998	0.6007233	0.5933926	0.40573412	0.30897856	0.63407284	0.4458065	0.0	0.31703642	0.0021021955	0.7	8.9	0.83655	0.9155
20181211	106.9624	27.00336	1146.0	3.76475	215.9686	-0.80934	-0.58734	0.32983124	285.4	0.63566554	0.6176014	0.40635496	0.33565888	0.665585	0.45447695	0.41362917	0.53960705	0.0022272794	0.8	8.8	0.85985	0.93535
20181211	107.04325	27.00336	1067.0	3.65538	329.5271	0.86187	-0.50713	0.32983124	285.52	0.62460136	0.59516907	0.4017363	0.34067655	0.6983616	0.4521598	0.15126568	0.42481363	0.0021875924	0.8	8.8	0.8621	0.93745
20181211	107.1241	27.00336	1156.0	3.92566	19.67321	0.94163	0.33666	0.3445071	284.88	0.6255845	0.59587127	0.4150154	0.33969465	0.6543184	0.4134737	0.06851316	0.36141577	0.0021959578	0.7	9.0	0.87305	0.9444
20181211	107.20495	27.00336	1130.0	4.32828	294.8327	0.41997	-0.90754	0.3443393	285.16	0.65255475	0.62445414	0.40268433	0.3493055	0.63521814	0.45449787	0.26209828	0.44865823	0.002288381	0.8	9.1	0.865	0.93915
20181211	107.28579	27.00336	1321.0	2.30981	115.44314	-0.42962	0.90301	0.30974072	285.8	0.57271194	0.5844201	0.3885826	0.2871692	0.43243444	0.42236373	0.19014761	0.31129104	0.0020038907	0.6	9.4	0.82965004	0.9061
20181211	106.55816	26.92251	1326.0	1.64953	189.83092	-0.98532	-0.17074	0.26688474	286.82	0.5505011	0.56279075	0.43193826	0.26230153	1.0	0.46822482	1.0	1.0	0.001919326	0.6	9.2	0.83625	0.9057
20181211	106.71986	26.92251	1312.0	1.0631	98.0829	-0.14061	0.99007	0.27635643	286.88	0.5276382	0.54048264	0.4150063	0.27020356	1.0	0.45060685	1.0	1.0	0.0018392296	0.6	9.2	0.83345	0.90695
20181211	106.8007	26.92251	1264.0	3.01807	32.70513	0.84146	0.54032	0.2678343	285.24	0.6331334	0.6182857	0.39864302	0.32601255	1.0	0.44243982	0.17459157	0.5872958	0.0022196516	0.7	9.0	0.858	0.93200004
20181211	106.88155	26.92251	1221.0	2.76457	352.42267	0.99127	-0.13186	0.27525648	285.16	0.58913505	0.5837613	0.40405142	0.30773723	0.4604638	0.3969092	0.0	0.2302319	0.0020659806	0.7	9.2	0.84745	0.9224
20181211	106.9624	26.92251	1213.0	2.54157	20.17766	0.93863	0.34493	0.296008	285.56	0.5830003	0.57836896	0.4012205	0.31473804	0.43628556	0.41665623	0.0	0.21814278	0.0020416034	0.7	8.9	0.8585	0.93085
20181211	107.04325	26.92251	1150.0	1.99607	356.85068	0.99849	-0.05494	0.296008	285.8	0.57608694	0.5572782	0.41789055	0.30555555	0.46327722	0.4255623	0.066029735	0.26465347	0.0020156996	0.7	9.0	0.86055	0.93355
20181211	107.1241	26.92251	1352.0	3.16371	322.47818	0.79312	-0.60906	0.3078104	285.4	0.5854614	0.5843756	0.40761513	0.3134329	0.40589523	0.40873745	0.25334555	0.3296204	0.0020513714	0.7	9.1	0.8556	0.93055
20181211	107.20495	26.92251	1206.0	3.5598	148.51622	-0.85279	0.52226	0.30424145	285.58	0.63009477	0.6185878	0.38977373	0.3433777	0.510265	0.4606777	0.31469357	0.41247928	0.0022063688	0.8	9.1	0.8556	0.93465
20181211	107.28579	26.92251	1205.0	2.76074	299.8898	0.49833	-0.86699	0.29739368	285.9	0.6078869	0.6040298	0.37794393	0.32685634	1.0	0.4610471	1.0	1.0	0.0021262222	0.7	9.2	0.85225	0.92765
20181211	106.47731	26.84166	1288.0	2.79383	257.28046	-0.22018	-0.97546	0.27149302	286.44	0.55575955	0.5631013	0.4142678	0.2896273	1.0	0.4480892	0.0	0.5	0.0019402303	0.7	9.1	0.84220004	0.9159
20181211	106.55816	26.84166	1336.0	1.94402	332.77866	0.88925	-0.45743	0.23457345	286.63998	0.49704143	0.5198569	0.42595136	0.26445854	1.0	0.4035394	0.0	0.5	0.0017340268	0.5	9.4	0.84000003	0.91104996
20181211	106.63901	26.84166	1364.0	1.75312	26.23944	0.89695	0.44212	0.19446449	286.62	0.53428936	0.55454075	0.41700405	0.2758052	1.0	0.43953818	0.0	0.5	0.0018641036	0.6	9.2	0.84529996	0.91355
20181211	106.8007	26.84166	1316.0	2.16951	113.25024	-0.39475	0.91879	0.22749496	286.52	0.6462697	0.6323012	0.41627905	0.33041626	0.37366688	0.5316444	0.49656534	0.4351161	0.0022555832	0.8	9.0	0.85	0.92375
20181211	106.88155	26.84166	1340.0	2.07936	333.64151	0.89603	-0.44399	0.23860788	286.06	0.6602419	0.6482315	0.4011128	0.33863473	0.28351578	0.51506966	0.22250412	0.25300995	0.002308054	0.8	8.6	0.8551	0.9292
20181211	106.9624	26.84166	1310.0	2.90115	129.93512	-0.64192	0.76677	0.25585592	286.22	0.63321793	0.6223894	0.38981873	0.32529426	0.35064867	0.50268596	0.5197832	0.43521595	0.002212347	0.90000004	8.9	0.83945	0.9236
20181211	107.04325	26.84166	1108.0	3.44989	127.98453	-0.61545	0.78818	0.25585592	286.36	0.6521838	0.6221273	0.39516112	0.35236418	0.41809493	0.5266771	0.560706	0.48940048	0.0022774963	0.90000004	9.0	0.8494	0.9343
20181211	107.1241	26.84166	1131.0	4.50887	122.94382	-0.54382	0.8392	0.26993674	285.94	0.65222025	0.63106906	0.39593208	0.35181725	0.47160348	0.5013339	0.5834569	0.5275302	0.002280969	0.85	9.0	0.85539997	0.9348
20181211	107.20495	26.84166	1045.0	3.96558	158.98578	-0.93349	0.3586	0.28780735	286.13998	0.61677194	0.60045993	0.4021058	0.34189376	0.5092848	0.4838161	0.2909465	0.40011567	0.0021554902	0.8	8.9	0.8498	0.93105
20181211	107.28579	26.84166	1218.0	5.27148	286.25803	0.27996	-0.96001	0.30483457	285.9	0.6121673	0.60113585	0.34195685	0.32804963	0.40714327	0.46483064	1.0	0.7035716	0.0021411937	0.7	8.7	0.8536	0.9275
20181211	106.71986	26.76081	1266.0	2.14274	194.9584	-0.96611	-0.25812	0.17619558	287.52002	0.5673134	0.5874717	0.40044618	0.28976363	1.0	0.52913886	0.44552353	0.72276175	0.0019731265	0.7	9.1	0.83274996	0.90900004
20181211	106.8007	26.76081	1165.0	3.34777	135.50993	-0.71337	0.70079	0.18095914	286.96	0.65116644	0.6364223	0.42704403	0.33724606	0.26410267	0.562145	0.2731294	0.26861602	0.0022691889	0.90000004	8.9	0.85155	0.9299
20181211	106.88155	26.76081	1149.0	4.15954	8.28179	0.98957	0.14404	0.19530416	286.36	0.6598426	0.62569666	0.4130176	0.3487608	0.35829136	0.53275615	0.3111968	0.3347441	0.0023042418	0.90000004	8.7	0.8589	0.93875
20181211	106.9624	26.76081	1166.0	3.59507	344.73456	0.96472	-0.26329	0.22577482	286.3	0.6194582	0.60756165	0.38092345	0.3289583	0.3774529	0.4960637	0.32185417	0.34965354	0.0021636682	0.7	8.9	0.85335004	0.92965
20181211	107.04325	26.76081	1202.0	3.10884	326.17023	0.8307	-0.55673	0.22577482	286.58	0.5666261	0.57044744	0.38962322	0.3018182	0.40277836	0.46733755	0.10196914	0.25237375	0.0019772004	0.6	8.9	0.84565	0.9232
20181211	107.1241	26.76081	1208.0	2.13931	62.23848	0.46579	0.88489	0.24877837	286.25998	0.5974533	0.6016834	0.38412672	0.3099007	0.37939316	0.4745037	0.057569854	0.21848151	0.0020871004	0.7	8.9	0.8391	0.91695
20181211	107.20495	26.76081	1138.0	4.79137	320.80673	0.77502	-0.63194	0.2683345	286.34	0.58038783	0.5900213	0.38107538	0.31717914	0.43978956	0.464339	0.1525954	0.29619247	0.0020269186	0.7	9.1	0.8384	0.91695
20181211	106.8007	26.67996	1093.0	2.20726	269.10016	-0.0157	-0.99988	0.14111942	287.75998	0.5573379	0.54789984	0.43979958	0.28803957	0.28493312	0.5362585	1.0	0.64246655	0.0019368151	0.7	8.8	0.84875	0.9182
20181211	106.88155	26.67996	1251.0	2.84952	280.9628	0.19017	-0.98175	0.15635806	287.08	0.5951315	0.5996051	0.4033898	0.32050383	0.2811065	0.524495	0.4889348	0.38502064	0.0020730512	0.8	8.9	0.8394	0.9206
20181211	106.9624	26.67996	1408.0	2.92236	356.98569	0.99862	-0.05259	0.19459201	285.88	0.62392914	0.6241325	0.3773154	0.33152175	0.3417469	0.47384813	0.2117198	0.27673334	0.0021824862	0.7	8.4	0.8547	0.93015003
20181211	107.04325	26.67996	1338.0	2.5909	69.12952	0.35626	0.93439	0.19459201	286.22	0.62640035	0.6239496	0.38118255	0.3166662	0.33056074	0.49697593	0.093194745	0.21187775	0.0021885275	0.7	9.0	0.8542	0.92655003
20181211	107.1241	26.67996	1167.0	4.50748	142.89056	-0.79748	0.60334	0.24042349	287.06	0.6252205	0.61667424	0.37894425	0.32505578	0.27860546	0.5479127	0.10061647	0.18961096	0.0021780133	0.8	8.9	0.83930004	0.92025
20181211	107.20495	26.67996	1218.0	4.92911	250.44865	-0.33465	-0.94234	0.26682034	287.06	0.5755592	0.5902709	0.38324583	0.30457497	0.33333457	0.5064497	0.0	0.16666728	0.0020050136	0.7	8.95	0.8293	0.909
20181211	107.04325	26.59912	1330.0	4.50262	104.78191	-0.25514	0.9669	0.1945244	286.6	0.6214323	0.6194477	0.37759644	0.32541203	0.30888876	0.51634383	1.0	0.6544444	0.0021682912	0.8	9.0	0.83975	0.92155004
20181211	107.1241	26.59912	1102.0	3.6144	287.95139	0.30821	-0.95132	0.2656294	286.68	0.58661777	0.5891209	0.3807025	0.31882203	0.38874754	0.49169838	0.48163062	0.43518907	0.0020462458	0.7	9.0	0.84529996	0.92480004
20181211	107.20495	26.59912	1164.0	4.20319	324.9357	0.81851	-0.5745	0.28059864	285.95	0.5683731	0.58078265	0.396	0.30038387	0.42942458	0.42797735	0.7902205	0.6098225	0.001987666	0.6	9.1	0.8426	0.9161
20181211	106.88155	26.51827	1260.0	2.13701	139.08318	-0.75566	0.65496	0.16189982	286.9	0.6029421	0.6092058	0.42349774	0.3213132	1.0	0.5196752	1.0	1.0	0.002101576	0.8	8.6	0.85045004	0.92505
20181211	107.04325	26.51827	1163.0	3.06841	35.29398	0.8162	0.57777	0.21725386	286.84	0.6128913	0.61145425	0.38164693	0.33720088	0.38864586	0.524206	1.0	0.69432294	0.002136701	0.8	8.9	0.85510004	0.9321
20181211	107.1241	26.51827	1095.0	3.03698	253.99803	-0.27567	-0.96125	0.28168732	286.63998	0.5689446	0.57983744	0.38866067	0.3104248	0.43358612	0.4733523	0.0	0.21679306	0.0019848752	0.7	9.0	0.8432	0.9225
20181211	107.20495	26.51827	1269.0	4.50041	301.17862	0.51771	-0.85556	0.27595633	284.88	0.59802765	0.6130527	0.3666014	0.32082427	0.4573289	0.38764822	0.0	0.22866444	0.0020992265	0.7	9.3	0.84955	0.9237
20181211	106.88155	26.43742	1478.0	3.35235	356.6073	0.99825	-0.05918	0.1896865	286.25998	0.58265346	0.5941943	0.39852986	0.30776107	0.28177997	0.4612531	0.30339128	0.2925856	0.0020353997	0.7	9.15	0.8476	0.92285
20181211	106.9624	26.43742	1451.0	3.70311	313.53543	0.6888	-0.72495	0.23728387	285.84	0.6505559	0.6471239	0.37058926	0.344726	0.2706131	0.49391654	0.12146906	0.19604108	0.0022759442	0.7	8.3	0.8629	0.93659997
20181211	107.04325	26.43742	1314.0	3.82836	96.28989	-0.10956	0.99398	0.23728387	285.54	0.62658507	0.6129583	0.39275068	0.334108	0.40835163	0.45514283	1.0	0.70417583	0.0021943862	0.8	9.1	0.8518	0.93050003
20181211	107.1241	26.43742	1075.0	2.68749	34.46151	0.82451	0.56585	0.27491605	287.0	0.58701533	0.5781057	0.406865	0.3175555	0.36125457	0.51250505	1.0	0.6806273	0.0020453497	0.8	8.9	0.8441	0.9242
20181211	107.20495	26.43742	1269.0	4.96607	251.83466	-0.31176	-0.95016	0.27399147	286.9	0.6245233	0.6265563	0.35771203	0.33622485	0.24942295	0.53745764	0.41175213	0.33058754	0.0021767977	0.8	9.2	0.8406	0.92125
20181219	107.04325	29.34796	784.0	4.34886	163.98264	-0.96118	0.27593	0.36823714	285.05	0.5826763	0.5832106	0.42402107	0.3348368	0.0	0.6032223	1.0	0.5	0.0020441196	0.7	6.8	0.8889	0.9495
20181219	107.04325	29.26711	687.0	3.35159	106.24795	-0.27979	0.96006	0.34588525	285.19	0.6038073	0.5773672	0.4321526	0.34327304	0.0	0.66998947	1.0	0.5	0.0021172105	0.3	6.9	0.8954	0.95615
20181219	104.86034	27.16505	1758.0	4.73218	38.17757	0.7861	0.6181	0.33375752	287.3	0.54452974	0.5732074	0.40327775	0.26752007	0.0	0.72170764	0.0	0.0	0.001895335	0.4	9.2	0.84655	0.9135
20190101	104.4561	27.32675	2158.0	4.58371	308.28986	0.61964	-0.78489	0.3022292	287.3	0.5970824	0.6390115	0.41045275	0.28838342	0.22541086	0.7036447	1.0	0.6127054	0.002078254	0.6	8.3	0.8708	0.9256
20190101	105.02204	26.67996	1908.0	4.41842	32.52618	0.84315	0.53768	0.28430575	286.3	0.5390938	0.5675676	0.40313002	0.2675008	0.5748826	0.5837527	0.5975917	0.5862372	0.0018829682	0.3	8.6	0.8431	0.9127
20190109	104.4561	27.32675	2158.0	4.58371	308.28986	0.61964	-0.78489	0.30673286	284.04	0.5905036	0.63131934	0.44032505	0.3594306	1.0	0.43168044	1.0	1.0	0.002078945	0.7	8.6	0.8964	0.94930005
20190109	104.4561	27.16505	1887.0	4.13437	133.72992	-0.69126	0.72261	0.3289941	287.47998	0.49274126	0.57179534	0.38523567	0.28013074	0.2937706	0.65094495	1.0	0.6468853	0.001714002	0.3	8.3	0.858	0.9197
20190109	106.88155	26.51827	1260.0	2.13701	139.08318	-0.75566	0.65496	0.29137802	284.28	0.576103	0.594695	0.41097125	0.33878294	1.0	0.4386867	0.48522514	0.7426126	0.0020265337	0.7	8.1	0.87944996	0.94605
20190117	108.66022	30.23729	1450.0	5.43624	148.18571	-0.84976	0.52717	0.37113774	279.38	0.6001911	0.5939525	0.46826628	0.32356134	1.0	0.049326777	0.30125245	0.65062624	0.0021482967	0.7	7.2	0.8636	0.936
20190117	108.57937	30.15644	1258.0	5.75189	158.84978	-0.93264	0.36081	0.3562983	280.32	0.596466	0.5964758	0.43613496	0.30916846	1.0	0.14484772	0.0	0.5	0.0021278039	0.7	7.1	0.8449	0.92464995
20190117	108.66022	30.15644	1133.0	5.85885	127.45068	-0.60808	0.79388	0.38982618	280.28	0.60677457	0.5872477	0.4231747	0.32711703	1.0	0.13754001	0.0	0.5	0.0021648873	0.7	7.0	0.8504	0.9304
20190117	108.74107	30.15644	1132.0	6.37126	188.97902	-0.98775	-0.15607	0.38982618	280.34998	0.6153518	0.6016032	0.41776937	0.31600752	1.0	0.14191309	0.0	0.5	0.0021949415	0.7	6.9	0.8465	0.9268
20190117	108.98361	30.15644	1014.0	4.43324	156.43292	-0.91659	0.39982	0.36317515	280.58	0.6489076	0.61936015	0.41881403	0.3490427	0.0	0.15574335	0.0	0.0	0.0023127366	0.90000004	6.6	0.85995	0.9414
20190117	109.06446	30.15644	1003.5	3.57217	228.0777	-0.66812	-0.74405	0.3376226	281.1	0.67173254	0.639257	0.44523734	0.36480504	0.0	0.20894195	0.35852322	0.17926161	0.0023896568	0.90000004	6.5	0.85925	0.9415
20190117	109.14531	30.15644	1161.0	7.02086	237.88678	-0.53159	-0.847	0.3567034	280.74	0.6632	0.6462939	0.4230254	0.33537385	0.0	0.16939773	0.0	0.0	0.0023623283	0.7	7.1	0.8458	0.9286
20190117	109.22616	30.15644	1282.0	7.00161	196.45547	-0.95904	-0.28327	0.36935866	280.19998	0.64287883	0.64003944	0.42066845	0.32295462	0.23534691	0.11595532	0.0	0.11767346	0.0022943572	0.7	7.1	0.8389	0.9213
20190117	108.57937	30.0756	1295.0	3.76976	63.93404	0.43941	0.89829	0.32952702	280.69998	0.5715575	0.5741416	0.44929492	0.3013012	1.0	0.18824	0.5800537	0.79002684	0.0020361866	0.7	7.3	0.8509	0.9252
20190117	108.82191	30.0756	1246.0	6.03606	219.98935	-0.76616	-0.64265	0.39657497	280.16	0.59955007	0.5920124	0.43924466	0.31614348	0.0	0.12785162	0.0	0.0	0.0021400272	0.7	7.2	0.8571	0.93439996
20190117	108.90276	30.0756	1067.0	6.99855	115.979	-0.43804	0.89895	0.40437979	280.0	0.640631	0.6047904	0.4200604	0.35002318	0.0	0.095021054	0.0	0.0	0.0022879678	0.7	7.0	0.8693	0.9489
20190117	109.06446	30.0756	1105.0	6.76965	295.54172	0.43117	-0.90227	0.34696984	279.75998	0.66475755	0.6307049	0.41684398	0.35307357	0.0	0.056044575	0.0	0.0	0.002376171	0.8	7.0	0.8669	0.9434
20190117	109.14531	30.0756	1123.0	5.03114	141.7193	-0.78499	0.61951	0.36793923	280.94	0.6396694	0.6233871	0.4088312	0.32938075	0.6020397	0.19785948	0.0	0.30101985	0.0022768897	0.7	7.0	0.8395	0.9243
20190117	109.22616	30.0756	1004.0	4.77228	248.491	-0.36665	-0.93036	0.36463094	281.19998	0.6125477	0.59932804	0.4088441	0.3193788	0.0	0.23030077	0.0	0.0	0.0021783349	0.7	7.0	0.8414	0.92695
20190117	108.49852	29.99475	1472.0	5.9158	170.71428	-0.9869	0.16136	0.32868856	280.22	0.55681247	0.5644444	0.43964884	0.28946447	1.0	0.14692213	0.0	0.5	0.0019870547	0.6	7.8	0.8331	0.9111
20190117	108.57937	29.99475	1214.0	3.86412	137.61711	-0.73866	0.67408	0.30813068	280.72	0.581749	0.58178437	0.407865	0.30058026	1.0	0.18798095	0.30831173	0.65415585	0.0020723462	0.7	7.4	0.8485	0.92395
20190117	108.66022	29.99475	1005.0	7.21802	117.47005	-0.46128	0.88725	0.3211437	280.56	0.5822146	0.57297885	0.42300382	0.3116661	0.81394607	0.17237218	0.0	0.40697303	0.0020751874	0.7	7.2	0.83685005	0.9212
20190117	108.74107	29.99475	1045.0	6.07162	272.77399	0.0484	-0.99883	0.3211437	280.19998	0.61756814	0.59964013	0.3901617	0.33470225	0.63891834	0.12559064	0.0	0.31945917	0.0022040263	0.7	6.9	0.8558	0.9352
20190117	108.82191	29.99475	1130.0	5.59971	112.96305	-0.39014	0.92076	0.38231203	280.12	0.6476232	0.6161859	0.43127486	0.34238845	0.480011	0.105162024	0.0	0.2400055	0.0023119492	0.7	7.0	0.8691	0.945
20190117	108.90276	29.99475	898.0	5.07727	163.45615	-0.9586	0.28475	0.3911417	280.38	0.6306798	0.5940302	0.4008472	0.35015774	0.0	0.13996653	0.0	0.0	0.002249375	0.8	6.8	0.8606	0.94369996
20190117	109.06446	29.99475	963.0	7.41828	160.66037	-0.94357	0.33117	0.36543483	279.94	0.6120893	0.5828663	0.4386238	0.32043096	0.0	0.10081397	0.0	0.0	0.0021865016	0.7	6.9	0.859	0.9406
20190117	108.25597	29.9139	1232.0	7.50264	127.7482	-0.61219	0.79071	0.35293055	279.82	0.6360327	0.60047376	0.4378698	0.33954728	0.7962955	0.07759022	0.0	0.39814776	0.0022730066	0.7	7.3	0.869	0.9461
20190117	108.33682	29.9139	1205.0	6.82954	230.97806	-0.62962	-0.7769	0.3595217	279.9	0.63416326	0.60702956	0.42277798	0.3484359	1.0	0.08709166	0.0	0.5	0.002265678	0.8	7.2	0.85695004	0.93764997
20190117	108.41767	29.9139	1301.0	6.23662	84.466	0.09644	0.99534	0.36679783	280.04	0.6216783	0.6030224	0.42892668	0.32935813	0.3731311	0.10731751	0.1350783	0.2541047	0.0022199624	0.7	7.3	0.8594	0.9365
20190117	108.66022	29.9139	786.0	8.01544	342.98737	0.95624	-0.29258	0.31142122	280.04	0.58149403	0.5555556	0.39686924	0.3322335	1.0	0.12222281	0.0	0.5	0.0020764677	0.7	7.5	0.8562	0.9356
20190117	108.74107	29.9139	945.0	6.61001	334.57956	0.90318	-0.42926	0.31142122	280.22	0.6000849	0.5763889	0.41688344	0.3277603	0.8840336	0.13368802	0.0	0.4420168	0.0021414778	0.7	6.8	0.8537	0.936
20190117	108.82191	29.9139	987.0	4.40432	109.88032	-0.34006	0.94041	0.352442	281.02	0.6094213	0.5863852	0.38533962	0.33564916	0.48453674	0.21234071	0.0	0.24226837	0.0021686049	0.7	7.0	0.8619	0.9384
20190117	108.90276	29.9139	953.0	5.15059	45.26266	0.70386	0.71034	0.35943714	280.44	0.63370395	0.5968992	0.41658342	0.35478336	0.0	0.14538608	0.0	0.0	0.0022596775	0.8	6.7	0.8712	0.9503
20190117	108.25597	29.83305	1235.0	8.28981	97.92478	-0.13787	0.99045	0.36487353	279.4	0.5923077	0.5658483	0.43644238	0.3300973	1.0	0.055185392	0.0	0.5	0.0021199274	0.7	7.5	0.87090003	0.9475
20190117	108.33682	29.83305	1075.0	8.83433	203.61981	-0.91622	-0.40067	0.35022396	279.94	0.5991695	0.569378	0.4111275	0.32344967	1.0	0.10594077	0.0	0.5	0.0021403497	0.7	7.3	0.85504997	0.9394
20190117	108.66022	29.83305	918.0	4.7086	312.87888	0.68045	-0.73279	0.34836602	280.56	0.5804376	0.55404794	0.38011253	0.33665645	0.7999924	0.17280868	0.0	0.3999962	0.0020688537	0.6	7.5	0.8577	0.9412
20190117	108.74107	29.83305	1093.0	6.85363	107.51313	-0.30092	0.95365	0.34836602	280.96	0.57971215	0.5620655	0.42399997	0.31252214	0.7435867	0.21156897	0.0	0.37179336	0.0020633263	0.6	7.3	0.8556	0.93425
20190117	108.82191	29.83305	903.0	5.71943	70.10722	0.34026	0.94033	0.3601343	280.8	0.6291442	0.5909641	0.42733398	0.35036373	0.6060711	0.1852272	0.0	0.30303556	0.002240542	1.0	6.3	0.8738	0.95239997
20190117	108.25597	29.7522	972.0	7.70885	66.59016	0.39731	0.91769	0.38760483	279.88	0.5913824	0.56655574	0.41370067	0.33244917	1.0	0.10298731	0.0	0.5	0.0021129856	0.7	7.2	0.86660004	0.94685
20190117	108.66022	29.7522	971.0	5.83672	182.62627	-0.99895	-0.04582	0.34952313	280.72	0.63064086	0.58541757	0.4164767	0.34920016	0.5316375	0.17631443	0.0	0.26581874	0.002246512	1.0	6.4	0.8666	0.9497
20190117	108.74107	29.7522	1234.0	9.05029	237.36592	-0.53927	-0.84213	0.34952313	280.24	0.5586716	0.5516117	0.42256212	0.29050308	0.6716391	0.14825065	0.0	0.33581954	0.001993547	0.7	7.2	0.84745	0.9291
20190117	108.82191	29.7522	1032.0	5.29151	129.39265	-0.63463	0.77281	0.3701066	280.5	0.6227164	0.59295607	0.4360088	0.3369418	0.90908587	0.15524308	0.0	0.45454293	0.002220023	0.90000004	6.5	0.8643	0.9458
20190117	108.09428	29.59051	1110.0	5.48705	165.5036	-0.96816	0.25032	0.38894707	281.24	0.56841534	0.5453894	0.393534	0.29930264	1.0	0.23988786	0.0	0.5	0.0020211043	0.6	7.4	0.84325004	0.9306
20190117	108.98361	29.59051	944.0	4.29364	316.56473	0.72615	-0.68753	0.36627802	281.63998	0.5806773	0.5742811	0.42119858	0.3051643	0.22583185	0.2771136	0.0	0.112915926	0.0020617715	0.7	7.2	0.85	0.9239
20190117	107.28579	29.50966	813.0	6.54881	125.21947	-0.57671	0.81695	0.44565973	282.44	0.59403324	0.56447536	0.4379297	0.30226246	1.0	0.35583627	0.69064075	0.84532034	0.0021032193	0.90000004	7.1	0.8292	0.9135
20190117	107.36664	29.50966	518.0	8.21247	284.16089	0.24465	-0.96961	0.3892856	283.6	0.5505748	0.52467155	0.40634486	0.30252102	0.0	0.45747364	0.0	0.0	0.0019413779	0.8	7.6	0.8378	0.9252
20190117	107.52834	29.50966	1013.0	11.57567	233.47609	-0.59516	-0.80361	0.36051893	280.75998	0.6669102	0.6215877	0.44120944	0.35119686	1.0	0.17059617	0.0	0.5	0.0023753748	1.1	6.9	0.84905005	0.9383
20190117	108.90276	29.50966	1102.0	3.63662	357.47845	0.99903	-0.044	0.35025322	281.19998	0.5662326	0.56658477	0.45294946	0.31095287	0.0	0.23637208	0.0	0.0	0.0020136298	0.6	7.6	0.84905005	0.92719996
20190117	108.57937	29.42881	851.0	4.87194	121.86262	-0.52788	0.84932	0.34480628	280.78	0.5850144	0.54921955	0.3899302	0.31888288	1.0	0.19311632	0.0	0.5	0.002083533	0.6	7.6	0.855	0.94135
20190117	108.90276	29.42881	1446.0	6.525	102.21408	-0.21157	0.97736	0.35339534	278.84	0.6345593	0.61715204	0.4584638	0.33860135	1.0	0.0	0.28118542	0.6405927	0.0022757112	0.7	7.1	0.87545	0.9448
20190117	107.28579	29.34796	661.0	6.04659	319.09601	0.75581	-0.65479	0.42723033	283.16	0.60214436	0.5603392	0.4270786	0.32463768	1.0	0.4292933	0.0	0.5	0.0021265163	0.8	7.6	0.8507	0.93205
20190117	108.57937	29.34796	774.0	4.91652	303.32184	0.54934	-0.8356	0.3793156	280.44	0.5863616	0.5588907	0.4175318	0.311791	1.0	0.15961884	0.0	0.5	0.002090863	0.6	7.7	0.8407	0.92825
20190117	108.90276	29.34796	1112.0	11.16246	112.7951	-0.38744	0.9219	0.37391934	279.96	0.6255814	0.6002227	0.43130776	0.33539823	1.0	0.097276405	0.0	0.5	0.0022345386	0.8	6.7	0.85415	0.9372
20190117	107.20495	29.26711	753.0	4.6705	37.11187	0.79746	0.60337	0.37673554	282.96	0.61192703	0.5620142	0.44584042	0.31762296	1.0	0.41129953	0.42829254	0.71414626	0.002162592	0.8	7.3	0.8499	0.9298
20190117	107.28579	29.26711	1181.0	8.78254	302.58569	0.53856	-0.84259	0.3850576	281.63998	0.64725995	0.6151389	0.4374558	0.3258755	0.83000183	0.27367774	0.0	0.41500092	0.002298182	0.7	7.3	0.85580003	0.93465
20190117	107.36664	29.26711	1284.0	8.28353	4.40426	0.99705	0.07679	0.3646557	280.1	0.63440526	0.5968119	0.43984964	0.3294413	0.6115045	0.10852792	0.0	0.30575225	0.002264924	0.7	7.2	0.8569	0.9338
20190117	108.82191	29.26711	971.0	9.35254	207.41142	-0.88772	-0.46038	0.3971005	281.0	0.5941086	0.5704646	0.41515148	0.31921536	0.0	0.21301462	0.0	0.0	0.0021142655	0.7	7.2	0.8414	0.9275
20190117	107.20495	29.18626	905.0	6.53697	267.42706	-0.04489	-0.99899	0.37322664	281.96	0.63274837	0.5894294	0.41481596	0.33363843	1.0	0.30885953	0.0	0.5	0.002244107	1.2	6.6	0.8473	0.93299997
20190117	107.28579	29.18626	1211.0	6.70788	274.58176	0.07988	-0.9968	0.39114565	281.3	0.5964415	0.5756173	0.42884523	0.3125128	0.75833833	0.24250422	1.0	0.87916917	0.0021203042	0.7	7.5	0.84844995	0.9267
20190117	107.36664	29.18626	1341.0	6.99708	170.42549	-0.98607	0.16633	0.38823688	279.44	0.6598583	0.6176587	0.43598825	0.345367	0.6433518	0.022301175	1.0	0.8216759	0.0023613595	0.90000004	7.0	0.8639	0.94575
20190117	107.52834	29.18626	1440.0	5.79638	188.52399	-0.98895	-0.14822	0.39056322	279.96	0.6296296	0.61251014	0.41477054	0.320801	1.0	0.09553485	0.0	0.5	0.0022489985	0.7	7.1	0.8433	0.92695
20190117	107.60919	29.18626	1464.0	6.21835	158.68431	-0.93159	0.36351	0.39056322	279.94	0.5889451	0.59069765	0.42646068	0.29245284	1.0	0.109815955	0.0	0.5	0.002103826	0.7	7.1	0.8346	0.91725004
20190117	107.69004	29.18626	1409.0	5.34204	206.8119	-0.89249	-0.45106	0.37972975	280.28	0.5474299	0.5610348	0.43784788	0.28291318	1.0	0.15497155	0.0	0.5	0.0019531536	0.6	7.7	0.826	0.9102
20190117	108.82191	29.18626	819.0	8.07986	304.99918	0.57356	-0.81916	0.41753238	280.71	0.59530264	0.5729167	0.39565217	0.32523617	1.0	0.1839765	0.0	0.5	0.0021207035	0.7	7.6	0.8535	0.9386
20190117	107.28579	29.10542	1031.0	5.52952	190.48775	-0.98329	-0.18203	0.41371053	280.4	0.5936652	0.5680272	0.39949268	0.31955484	1.0	0.15363143	0.086642265	0.54332113	0.0021172082	0.7	7.3	0.8499	0.9316
20190117	108.49852	29.10542	749.0	6.77455	271.15436	0.02015	-0.9998	0.40843627	281.18	0.5872302	0.5566777	0.4024011	0.32787526	1.0	0.23180005	0.0	0.5	0.0020884494	0.7	7.6	0.8405	0.9327
20190117	108.41767	29.02457	806.0	5.4265	201.12067	-0.93282	-0.36033	0.3746663	280.91998	0.6045364	0.5861337	0.4129577	0.34004414	1.0	0.20307918	0.0	0.5	0.002151988	0.7	7.8	0.83775	0.92935
20190117	108.74107	29.02457	1166.0	4.69437	113.53956	-0.39938	0.91678	0.41376996	280.4	0.5596012	0.5769862	0.4277086	0.28966725	1.0	0.16285273	0.0	0.5	0.0019957246	0.6	7.7	0.8323	0.9145
20190117	108.09428	28.70117	1006.0	6.15418	80.66155	0.16227	0.98675	0.35805926	282.1	0.5804319	0.5818262	0.3896044	0.2948989	1.0	0.3215584	0.0	0.5	0.0020575393	0.6	7.8	0.8236	0.9044
20190117	108.17513	28.70117	752.0	6.99849	122.30117	-0.53437	0.84525	0.35805926	282.3	0.53562903	0.54673284	0.3908007	0.28817892	1.0	0.3376932	0.0	0.5	0.0018973753	0.6	7.9	0.8147	0.9012
20190117	108.33682	28.70117	776.0	9.09991	283.25024	0.2292	-0.97338	0.35930917	281.36	0.60015833	0.5760992	0.3935811	0.3238726	1.0	0.24809688	0.0	0.5	0.002133062	0.6	7.7	0.84290004	0.92789996
20190117	107.93258	28.53948	908.0	5.1181	295.13281	0.42472	-0.90533	0.34079975	281.52	0.61814344	0.584121	0.41949987	0.3343836	0.4126248	0.26280373	0.0	0.2063124	0.0021957355	0.8	6.8	0.84599996	0.931
20190117	108.57937	28.37778	780.0	3.68734	310.11572	0.64433	-0.76474	0.3486166	282.13998	0.5156576	0.5234714	0.39992708	0.2962138	0.0	0.32268292	1.0	0.5	0.0018276658	0.5	8.1	0.8328	0.9183
20190117	108.57937	28.29693	825.0	4.7383	231.83203	-0.61797	-0.7862	0.31631464	282.02	0.5330206	0.5428748	0.39261806	0.292394	1.0	0.31273088	0.0	0.5	0.0018900101	0.5	8.0	0.82495	0.9118
20190117	108.66022	28.29693	855.0	4.31913	321.07141	0.77793	-0.62835	0.35312748	281.84	0.575152	0.5665984	0.39043742	0.31420162	0.5146427	0.29648772	0.85059464	0.6826187	0.002040704	0.6	8.0	0.8407	0.9252
20190117	108.49852	28.21608	726.0	4.72588	130.77151	-0.65304	0.75732	0.33903924	282.3	0.56078434	0.55367994	0.39986697	0.30683637	1.0	0.3394145	0.7917524	0.89587617	0.0019864838	0.6	7.7	0.8224	0.91394997
20190117	108.57937	28.21608	877.0	4.09809	276.21652	0.10829	-0.99412	0.31834763	281.75998	0.5670709	0.57255936	0.39142692	0.3051613	0.4961853	0.28901336	0.7451846	0.620685	0.0020126028	0.6	7.9	0.8241	0.9091
20190117	108.66022	28.21608	1038.0	5.1185	62.74609	0.45793	0.88899	0.36619467	281.66	0.6066755	0.6119403	0.40706608	0.31823418	0.4441391	0.27791795	0.75663984	0.6003895	0.0021539284	0.6	7.9	0.83455	0.91830003
20190117	108.49852	28.13523	802.0	7.20795	279.85165	0.1711	-0.98525	0.34672305	282.06	0.54059255	0.5609278	0.38520128	0.2995627	0.4945641	0.3164847	0.8611796	0.6778718	0.0019165871	0.6	7.8	0.8161	0.9083
20190117	108.57937	28.13523	877.0	6.13274	339.44669	0.93635	-0.35108	0.3390028	282.34	0.55774164	0.571793	0.39915407	0.29719797	0.46835566	0.34290227	0.82379824	0.6460769	0.0019754255	0.6	8.0	0.8262	0.9086
20190117	108.66022	28.13523	915.0	4.57726	177.80714	-0.99927	0.03826	0.37562972	283.02	0.56727415	0.5746093	0.3879125	0.2946818	0.0	0.40771994	0.9766246	0.4883123	0.0020043608	0.6	8.1	0.8151	0.9001
20190117	108.57937	28.05439	1228.0	6.97969	278.89111	0.15456	-0.98798	0.355973	281.38	0.6239044	0.6297481	0.4	0.31836116	1.0	0.24759975	0.0	0.5	0.0022173019	0.7	7.2	0.82175	0.9118
20190117	105.66883	26.76081	1598.0	5.15858	80.4445	0.166	0.98613	0.38086405	288.4	0.585567	0.60760915	0.37123156	0.29448575	0.09623255	0.93632036	0.517331	0.30678177	0.0020303987	0.5	10.8	0.8472	0.9171
20190117	105.74968	26.76081	1389.0	3.35716	81.45054	0.14866	0.98889	0.36415446	287.19	0.57112527	0.5824446	0.3972704	0.278476	0.3913998	0.8042213	0.6723019	0.5318508	0.001988667	0.4	11.0	0.84875	0.9154
20190117	105.50713	26.67996	1919.0	3.13686	155.55818	-0.91038	0.41377	0.3279857	285.72	0.62811375	0.6449912	0.37328246	0.31367043	0.29470137	0.70844865	0.9210708	0.6078861	0.002198354	0.6	10.9	0.84290004	0.9185
20190226	108.82191	30.15644	1283.0	5.27506	283.53406	0.23402	-0.97223	0.398445	284.28998	0.56401944	0.57277256	0.40819418	0.2901141	0.74773026	0.0	0.0	0.37386513	0.0019839583	0.4	11.0	0.9019	0.94729996
20190226	107.77088	29.10542	892.0	7.10835	120.63306	-0.50954	0.86045	0.3699895	288.84	0.54874533	0.5111411	0.3797606	0.29661444	0.0	0.46525526	1.0	0.5	0.0018998246	0.3	10.6	0.9044	0.95725
20190226	108.01343	29.02457	919.0	5.69614	174.58841	-0.99554	0.09431	0.3776563	288.84	0.5138055	0.50673854	0.38659796	0.28878558	0.0	0.35637587	1.0	0.5	0.0017788586	0.3	11.0	0.8966	0.9476
20190226	107.60919	28.53948	1001.0	6.3396	123.54977	-0.55266	0.83341	0.36547098	289.46	0.47978723	0.486618	0.40296933	0.27996165	0.0	0.33202034	0.0	0.0	0.0016575252	0.3	11.8	0.8907	0.9446
20190226	106.9624	28.45863	1382.0	5.91512	145.03423	-0.81949	0.57309	0.33797175	286.96	0.58429	0.5670996	0.37724546	0.32755417	0.0	0.3327875	0.0	0.0	0.0020361375	0.4	12.3	0.9104	0.9588
20190226	107.1241	28.45863	918.0	7.11518	113.01913	-0.39104	0.92037	0.37198806	289.04	0.5115962	0.4901632	0.39007056	0.29950738	0.0	0.3745831	0.0	0.0	0.001769984	0.3	12.3	0.90485	0.9556
20190226	107.52834	28.45863	1031.0	6.31275	111.41142	-0.36506	0.93098	0.37579846	288.9	0.52828056	0.5317244	0.394329	0.28208387	0.0	0.40813085	0.0	0.0	0.0018285932	0.3	11.8	0.89465	0.9417
20190226	107.69004	28.45863	1060.0	4.85592	304.03046	0.55963	-0.82874	0.36936504	286.88	0.57671314	0.5659955	0.4168722	0.3271657	0.0	0.29805082	0.0	0.0	0.002010294	0.3	11.1	0.91245	0.96075
20190226	106.9624	28.37778	1138.0	6.37182	154.99712	-0.90629	0.42266	0.34095442	288.88	0.5556148	0.54694486	0.37528092	0.30044842	0.0	0.49278262	1.0	0.5	0.0019233413	0.4	12.3	0.9055	0.95455
20190226	107.04325	28.37778	963.0	5.95652	123.3508	-0.54976	0.83532	0.34095442	289.68	0.5086932	0.48706722	0.4037646	0.2895863	0.0	0.4450936	0.0	0.0	0.0017560523	0.3	12.3	0.8986	0.9512
20190226	107.60919	28.37778	1113.0	3.25256	112.76985	-0.38703	0.92207	0.3965152	287.74	0.5259495	0.53448355	0.4143236	0.28604296	0.0	0.2547806	0.0	0.0	0.0018278636	0.3	11.8	0.89405	0.94285
20190226	107.69004	28.37778	978.0	4.82139	188.22243	-0.98972	-0.14302	0.40177298	287.58	0.5826702	0.57847536	0.41897666	0.32474503	0.0	0.4104133	0.0	0.0	0.0020261153	0.3	11.2	0.9023	0.95305
20190226	107.04325	28.29693	925.0	6.62726	354.4129	0.99525	-0.09736	0.3803528	289.97998	0.53091264	0.5036675	0.40961337	0.3032355	0.0	0.5530566	0.0	0.0	0.0018308596	0.4	12.4	0.9053	0.9581
20190226	107.20495	28.21608	1042.0	6.52264	113.84649	-0.40429	0.91463	0.35991693	287.02	0.53594774	0.49302843	0.41636273	0.3120183	0.0	0.19288169	0.0	0.0	0.0018672837	0.5	11.1	0.9163	0.9675
20190226	108.57937	28.21608	877.0	4.09809	276.21652	0.10829	-0.99412	0.33768216	288.93	0.5545685	0.57230395	0.4006444	0.3073558	0.0	0.4958381	0.0	0.0	0.0019193871	0.3	10.7	0.8973	0.9474
20190226	106.9624	28.13523	1304.0	4.25129	139.63719	-0.76196	0.64763	0.3930633	288.75998	0.50605327	0.5079595	0.3988437	0.27546296	0.0	0.3233485	0.0	0.0	0.0017525048	0.3	12.7	0.8892	0.9428
20190226	107.04325	28.13523	1162.0	6.25144	187.94159	-0.99041	-0.13816	0.3930633	287.32	0.54372126	0.5059445	0.39595082	0.3137399	0.0	0.2541667	1.0	0.5	0.0018923891	0.4	12.3	0.92165	0.9667
20190226	107.1241	28.13523	893.0	5.63149	129.69028	-0.63864	0.76951	0.3721759	288.16	0.543349	0.50646764	0.40293637	0.3067973	0.0	0.36074984	1.0	0.5	0.001885581	0.4	11.8	0.9131	0.9664
20190226	107.28579	28.13523	863.0	4.30773	270.96579	0.01686	-0.99986	0.37716943	287.7	0.5518831	0.5118602	0.40611356	0.32321316	0.0	0.32797316	1.0	0.5	0.0019182588	0.3	11.2	0.9149	0.9665
20190226	108.57937	28.13523	877.0	6.13274	339.44669	0.93635	-0.35108	0.34733564	289.34	0.5255745	0.53944564	0.38364777	0.301256	0.0	0.4551614	0.0	0.0	0.0018164599	0.3	10.7	0.8974	0.94659996
20190226	108.66022	28.13523	915.0	4.57726	177.80714	-0.99927	0.03826	0.4162029	289.56	0.52062714	0.53763443	0.40664968	0.27900395	0.0	0.46726015	0.0	0.0	0.001797994	0.3	10.7	0.8981	0.9439
20190226	106.88155	28.05439	1235.0	4.73792	173.76248	-0.99408	0.10865	0.35445717	288.5	0.5492958	0.5360111	0.406577	0.28410572	0.0	0.42317656	0.0	0.0	0.0019039715	0.4	12.6	0.8961	0.9446
20190226	106.9624	28.05439	1216.0	5.40803	177.73573	-0.99922	0.03951	0.35338598	287.66	0.5369455	0.52578366	0.3774446	0.30235603	0.0	0.2773154	0.0	0.0	0.0018665978	0.4	12.3	0.9038	0.9556
20190226	108.49852	28.05439	760.0	5.74154	342.58728	0.95417	-0.29925	0.34966072	290.1	0.5246996	0.5480717	0.38753656	0.27688023	0.0	0.54804003	1.0	0.5	0.0018086854	0.3	10.4	0.87909997	0.9377
20190226	108.57937	28.05439	1228.0	6.97969	278.89111	0.15456	-0.98798	0.3486556	287.24	0.63878757	0.65611637	0.39168975	0.34362495	0.0	0.558222	1.0	0.5	0.002223881	0.3	10.4	0.9096	0.9579
20190226	108.66022	28.05439	1112.0	7.3563	2.54614	0.99901	0.04442	0.39503154	287.63998	0.6341128	0.6433121	0.4129912	0.3581534	0.0	0.5977129	0.0	0.0	0.0022045362	0.3	10.3	0.923	0.9655
20190226	106.88155	27.97354	1002.0	3.67513	59.39196	0.50916	0.86067	0.3548534	289.36	0.5416992	0.53295803	0.4328787	0.28401586	0.0	0.5092322	1.0	0.5	0.0018720597	0.3	12.7	0.8916	0.9426
20190226	106.9624	27.97354	1097.0	4.72111	184.91127	-0.99633	-0.08561	0.32351276	288.69998	0.5333765	0.5350993	0.4079106	0.2703583	0.0	0.39864665	0.0	0.0	0.0018475114	0.3	12.9	0.88985	0.9399
20190226	107.20495	27.89269	865.0	1.60404	236.75357	-0.54824	-0.83632	0.3237251	290.5	0.5430238	0.5271487	0.4883567	0.26105675	0.0	0.65965736	1.0	0.5	0.001869273	0.4	11.1	0.8782	0.9326
20190226	106.8007	27.81184	1011.0	3.70253	108.99585	-0.3255	0.94554	0.3166514	289.03	0.52580196	0.48882174	0.43972245	0.27459264	0.0	0.416831	0.0	0.0	0.0018191951	0.3	13.0	0.9077	0.95615
20190226	106.47731	27.65014	1075.0	2.47453	157.75832	-0.9256	0.37851	0.33041954	290.24	0.5118859	0.50604886	0.44109198	0.2560345	0.0	0.524526	1.0	0.5	0.0017636642	0.3	13.6	0.8877	0.93715
20190226	106.55816	27.65014	1032.0	2.29103	162.83856	-0.95548	0.29506	0.3082886	290.34	0.5115864	0.48461998	0.45080996	0.25697786	0.0	0.5359946	1.0	0.5	0.0017620253	0.3	13.5	0.89075005	0.9435
20190226	104.6178	27.5693	1686.0	8.13972	82.47181	0.13101	0.99138	0.4121533	290.28998	0.52886117	0.55689657	0.40327865	0.264	0.0	0.585551	1.0	0.5	0.0018218375	0.5	9.6	0.88	0.9294
20190226	104.69865	27.5693	1676.0	6.28416	312.58862	0.67673	-0.73623	0.36760908	290.32	0.5299287	0.5490596	0.40925327	0.25506628	0.5234011	0.5928592	0.4709425	0.4971718	0.0018253261	0.5	10.9	0.88525	0.93155
20190226	104.77949	27.5693	1718.0	3.20553	91.87276	-0.03268	0.99947	0.36760908	291.34	0.5023761	0.54112554	0.41995984	0.24352331	0.30000305	0.63004345	0.086321615	0.19316234	0.0017243635	0.5	11.6	0.8693	0.9179
20190226	106.07307	27.5693	1177.5	5.07211	104.46619	-0.24981	0.9683	0.3671951	289.61	0.5692259	0.562986	0.40705132	0.28172943	0.0	0.63418615	1.0	0.5	0.0019654913	0.4	13.8	0.9022	0.9478
20190226	106.15392	27.5693	1068.5	4.57455	156.20886	-0.91502	0.4034	0.36258292	290.72	0.56855893	0.5607735	0.44178367	0.27513966	0.0	0.7779447	1.0	0.5	0.0019556924	0.4	13.3	0.8901	0.941
20190226	106.23477	27.5693	976.0	2.27153	167.65245	-0.97687	0.21384	0.36747196	292.28	0.53435796	0.5171006	0.4694609	0.24826112	0.0	0.85653305	1.0	0.5	0.0018282399	0.3	13.5	0.8852	0.9361
20190226	106.31561	27.5693	981.0	2.50213	167.3006	-0.97554	0.21984	0.34903216	291.08	0.5597228	0.5365307	0.45722383	0.2907531	0.0	0.79317164	1.0	0.5	0.0019229174	0.5	13.3	0.89705	0.9485
20190226	106.39646	27.5693	932.0	1.82204	129.42493	-0.63507	0.77246	0.32428077	290.46	0.55075324	0.5122807	0.447065	0.28858218	0.0	0.6810372	1.0	0.5	0.0018961414	0.5	13.3	0.90594995	0.9561
20190226	106.47731	27.5693	920.0	2.16294	184.70119	-0.99664	-0.08196	0.32428077	290.72	0.55932206	0.52647233	0.45248586	0.2921659	0.0	0.7448073	1.0	0.5	0.0019239201	0.4	13.4	0.9004	0.95155
20190226	105.58798	27.48845	1605.0	3.1886	213.0507	-0.83819	-0.54538	0.32567853	289.88	0.48866212	0.5276943	0.41488752	0.24414368	0.0	0.40886754	0.022211635	0.011105818	0.0016857394	0.4	13.3	0.87335	0.9278
20190226	106.15392	27.48845	1114.0	3.43384	57.89643	0.53145	0.84709	0.3610248	291.41998	0.52222216	0.49785283	0.465576	0.24499524	0.0	0.70571655	1.0	0.5	0.0017919916	0.3	13.9	0.89419997	0.93905
20190226	106.23477	27.48845	1066.0	2.41017	346.32681	0.97166	-0.23638	0.33943948	291.88	0.5071298	0.49139994	0.44211242	0.261708	0.0	0.71229935	1.0	0.5	0.0017374598	0.3	13.5	0.8975	0.944
20190226	106.07307	27.4076	1481.0	3.21543	114.05911	-0.40768	0.91313	0.3215237	290.78	0.49264017	0.5250219	0.43661082	0.21788484	0.0	0.53050596	1.0	0.5	0.0016942024	0.2	15.1	0.8804	0.9243
20190226	106.15392	27.4076	1231.0	2.56118	70.42278	0.33508	0.94219	0.34107637	290.54	0.5390525	0.53182554	0.41779274	0.25573587	0.0	0.6512879	1.0	0.5	0.0018553468	0.3	14.2	0.8921	0.93795
20190226	106.88155	27.4076	898.0	1.99292	36.46704	0.8042	0.59436	0.39502287	290.52	0.5383773	0.51111114	0.45855758	0.26989618	0.0	0.6464504	1.0	0.5	0.0018531505	0.4	13.3	0.89045	0.94605005
20190226	107.04325	27.16505	787.0	4.15977	108.53002	-0.3178	0.94816	0.3562004	290.28	0.5632162	0.5278704	0.39594594	0.32209918	0.0	0.70111907	1.0	0.5	0.0019402516	0.5	13.3	0.905	0.958
20190226	106.63901	27.08421	1231.0	2.9141	44.20622	0.71683	0.69724	0.32801944	291.56	0.5717692	0.55241936	0.43074137	0.27591097	0.0	0.9005291	1.0	0.5	0.0019610687	0.5	13.8	0.8789	0.9342
20190226	106.71986	27.08421	1348.0	3.49068	267.91751	-0.03634	-0.99934	0.33579475	290.54	0.57343173	0.5673716	0.42055804	0.26341447	0.0	0.7718807	1.0	0.5	0.0019736756	0.4	13.9	0.8839	0.9336
20190226	106.8007	27.08421	1416.0	2.23915	115.68169	-0.43337	0.90122	0.34641814	289.3	0.55874413	0.55862975	0.42359367	0.27442405	0.0	0.5577852	1.0	0.5	0.0019313659	0.4	13.8	0.8817	0.9335
20190226	106.88155	27.08421	1289.0	2.16219	86.9076	0.05395	0.99854	0.38584882	290.54	0.52729785	0.539823	0.42702705	0.2642819	0.0	0.6119664	1.0	0.5	0.0018148889	0.3	13.9	0.8761	0.9298
20190226	107.04325	27.08421	987.0	3.83923	342.91745	0.95588	-0.29375	0.36073625	290.12	0.5616065	0.5448817	0.41105118	0.30887312	0.0	0.67455566	0.0	0.0	0.0019357733	0.5	13.3	0.9	0.9527
20190226	107.1241	27.08421	990.0	4.19507	356.0687	0.99765	-0.06856	0.3538183	289.66	0.57894737	0.5430299	0.40273917	0.3170103	0.0	0.67496306	0.0	0.0	0.0019987135	0.6	12.8	0.90505	0.95669997
20190226	106.55816	27.00336	1359.0	2.1381	284.62857	0.25255	-0.96758	0.31319445	290.18	0.5455047	0.54423934	0.41502833	0.27640313	0.0	0.6270151	1.0	0.5	0.0018798839	0.3	14.1	0.8813	0.9351
20190226	106.63901	27.00336	1355.0	1.96981	68.63543	0.3643	0.93128	0.32287985	290.69998	0.5225682	0.5192012	0.4268769	0.2565963	0.0	0.6164907	1.0	0.5	0.0017976204	0.3	14.05	0.88055	0.9324
20190226	106.71986	27.00336	1361.0	1.92322	248.06886	-0.37349	-0.92763	0.357125	290.16	0.54645705	0.5373064	0.421256	0.27154958	0.0	0.6276686	1.0	0.5	0.0018832956	0.4	13.85	0.883	0.9345
20190226	106.8007	27.00336	1307.0	2.56376	104.61505	-0.25232	0.96764	0.3545392	290.72	0.53350925	0.5274672	0.41379315	0.27872086	0.0	0.65547645	0.0	0.0	0.0018351309	0.3	14.1	0.87645	0.9304
20190226	106.88155	27.00336	1145.0	3.87316	126.82768	-0.59941	0.80044	0.37566334	290.97998	0.539267	0.5361549	0.41838133	0.2815534	0.0	0.70819044	0.0	0.0	0.0018532787	0.4	13.6	0.8752	0.93410003
20190226	106.9624	27.00336	1146.0	3.76475	215.9686	-0.80934	-0.58734	0.37753454	289.54	0.5707196	0.5537287	0.4133067	0.31457564	0.0	0.6301532	0.0	0.0	0.0019711251	0.5	13.6	0.8993	0.9534
20190226	107.20495	27.00336	1130.0	4.32828	294.8327	0.41997	-0.90754	0.3466071	288.97998	0.5923061	0.5696041	0.39537132	0.30942604	0.0	0.63133836	1.0	0.5	0.002049644	0.5	13.0	0.9004	0.95484996
20190226	106.39646	26.92251	1205.0	4.89559	173.90868	-0.99435	0.10611	0.3458711	292.04	0.52571404	0.52296454	0.39970195	0.2771228	0.0	0.79565674	1.0	0.5	0.0018001439	0.3	14.2	0.8752	0.93305004
20190226	106.47731	26.92251	1303.0	1.76094	293.0668	0.3918	-0.92005	0.3458711	291.19998	0.53836644	0.53452873	0.4240344	0.2731346	0.0	0.7331571	1.0	0.5	0.0018487859	0.4	14.1	0.87665	0.9319
20190226	106.55816	26.92251	1326.0	1.64953	189.83092	-0.98532	-0.17074	0.3142046	291.63998	0.52548486	0.5292096	0.45700467	0.24321133	0.0	0.74448866	1.0	0.5	0.0018018272	0.3	14.2	0.8713	0.92315
20190226	106.71986	26.92251	1312.0	1.0631	98.0829	-0.14061	0.99007	0.31190842	292.06	0.5052411	0.5215825	0.44688225	0.25413826	0.0	0.7282177	1.0	0.5	0.0017299223	0.3	13.9	0.8663	0.92085004
20190226	106.8007	26.92251	1264.0	3.01807	32.70513	0.84146	0.54032	0.30686677	289.88	0.5771695	0.56673217	0.40731993	0.30388337	0.0	0.6978744	1.0	0.5	0.0019910634	0.5	13.8	0.89575005	0.9462
20190226	106.88155	26.92251	1221.0	2.76457	352.42267	0.99127	-0.13186	0.3428092	290.6	0.5527192	0.55111367	0.41592917	0.28815043	0.0	0.7059704	0.0	0.0	0.001901993	0.5	14.0	0.8804	0.9352
20190226	106.31561	26.84166	1228.0	1.60204	247.56537	-0.38163	-0.92432	0.3619968	292.32	0.5236591	0.5186722	0.4540615	0.26319742	0.0	0.8237045	1.0	0.5	0.0017913899	0.4	13.6	0.8664	0.92625
20190226	106.39646	26.84166	1251.0	4.24999	2.38541	0.99913	0.04162	0.3435713	291.84	0.5196061	0.5243664	0.42588475	0.2713615	0.0	0.74946517	1.0	0.5	0.0017804486	0.3	14.3	0.87775	0.93105
20190226	106.47731	26.84166	1288.0	2.79383	257.28046	-0.22018	-0.97546	0.3435713	291.16	0.5154297	0.51516867	0.40517616	0.27081427	0.0	0.65048295	0.0	0.0	0.0017702626	0.3	14.5	0.8843	0.9362
20190226	106.71986	26.84166	1365.0	2.21918	329.51111	0.86173	-0.50737	0.23798288	290.8	0.52408093	0.5354525	0.4170455	0.26824522	0.0	0.63405603	1.0	0.5	0.0018022041	0.4	14.5	0.8779	0.93
20190226	106.8007	26.84166	1316.0	2.16951	113.25024	-0.39475	0.91879	0.25374037	290.47998	0.57659566	0.5686537	0.41320354	0.30733645	0.0	0.7754521	0.0	0.0	0.0019849755	0.6	14.0	0.885	0.9392
20190226	106.88155	26.84166	1340.0	2.07936	333.64151	0.89603	-0.44399	0.2792493	289.9	0.6015284	0.5850003	0.39428216	0.31839082	0.0	0.78987694	0.0	0.0	0.0020749515	0.6	13.7	0.8914	0.9456
20190226	106.9624	26.84166	1310.0	2.90115	129.93512	-0.64192	0.76677	0.30169344	290.9	0.5741406	0.5725249	0.3947624	0.30196545	0.0	0.8221091	1.0	0.5	0.00197367	0.7	14.1	0.87735	0.9357
20190226	107.04325	26.84166	1108.0	3.44989	127.98453	-0.61545	0.78818	0.30169344	290.38	0.6110135	0.58180743	0.39872313	0.33374384	0.0	0.8920686	1.0	0.5	0.0021041858	0.7	14.1	0.88820004	0.9499
20190226	107.1241	26.84166	1131.0	4.50887	122.94382	-0.54382	0.8392	0.2947838	289.32	0.6007931	0.5890015	0.39907548	0.3248503	0.0	0.70811826	1.0	0.5	0.0020765695	0.5	13.9	0.8957	0.95
20190226	107.20495	26.84166	1045.0	3.96558	158.98578	-0.93349	0.3586	0.33971012	289.36	0.5762712	0.5740793	0.39565712	0.31408507	0.0	0.62567717	1.0	0.5	0.0019915372	0.5	13.6	0.8876	0.9451
20190226	105.50713	26.76081	1680.0	8.0889	347.66708	0.97692	-0.21359	0.3472478	291.90997	0.54789716	0.5782808	0.39896372	0.24749787	0.23780844	0.8579655	0.9266763	0.58224237	0.0018769389	0.6	10.1	0.8451	0.90225005
20190226	105.58798	26.76081	1734.0	5.97015	21.2114	0.93225	0.36181	0.3517878	292.25998	0.5521531	0.584068	0.4079799	0.2534332	0.029893154	0.9187539	0.69026923	0.3600812	0.0018892533	0.6	10.15	0.863	0.9165
20190226	105.66883	26.76081	1598.0	5.15858	80.4445	0.166	0.98613	0.3634961	291.61	0.50973004	0.53237903	0.4203962	0.25085324	0.0	0.687531	0.075128525	0.037564263	0.0017479856	0.3	10.9	0.886	0.9301
20190226	106.8007	26.76081	1165.0	3.34777	135.50993	-0.71337	0.70079	0.20817183	290.91998	0.5717962	0.55545473	0.43223056	0.31328976	0.0	0.8161197	0.0	0.0	0.0019654757	0.7	14.4	0.8865	0.9425
20190226	106.88155	26.76081	1149.0	4.15954	8.28179	0.98957	0.14404	0.22708124	290.97998	0.6008359	0.57954586	0.41694918	0.3279487	0.0	0.9343678	0.0	0.0	0.0020648702	0.7	14.3	0.8879	0.9477
20190226	106.9624	26.76081	1166.0	3.59507	344.73456	0.96472	-0.26329	0.26281816	290.97998	0.56688666	0.55582654	0.39002457	0.2992611	0.0	0.80605125	0.0	0.0	0.0019481982	0.6	14.6	0.8836	0.9409
20190226	107.04325	26.76081	1202.0	3.10884	326.17023	0.8307	-0.55673	0.26281816	291.06	0.53467375	0.52997345	0.41490266	0.28616107	0.0	0.7026156	0.0	0.0	0.0018369881	0.5	14.3	0.87380004	0.9335
20190226	107.20495	26.76081	1138.0	4.79137	320.80673	0.77502	-0.63194	0.314628	289.66	0.5120062	0.5370226	0.38761467	0.28249568	0.0	0.4528493	0.0	0.0	0.001767611	0.3	13.9	0.86765003	0.9288
20190226	105.50713	26.67996	1919.0	3.13686	155.55818	-0.91038	0.41377	0.3336951	290.69998	0.58363926	0.61061573	0.4116881	0.25968558	0.14830764	0.8307735	1.0	0.57415384	0.002007703	0.6	11.1	0.8406	0.9062
20190226	105.58798	26.67996	1848.0	3.08631	145.4745	-0.82387	0.56677	0.35465583	290.52	0.585443	0.60609245	0.4169454	0.27327934	0.0	0.8134122	0.7677623	0.38388115	0.0020151557	0.7	11.1	0.8678	0.9237
20190226	105.66883	26.67996	1596.0	4.17452	75.10283	0.25709	0.96639	0.37625012	290.87	0.5303468	0.5362231	0.41998303	0.2663958	0.0	0.66382974	0.0	0.0	0.0018233123	0.5	11.3	0.89245	0.93785
20190226	105.74968	26.67996	1484.0	2.50491	314.42926	0.70003	-0.71412	0.36058316	290.77997	0.5142121	0.52834046	0.42571986	0.25854993	0.0	0.5991473	1.0	0.5	0.0017683889	0.5	11.7	0.8899	0.93535
20190226	105.83052	26.67996	1533.0	3.13876	39.78435	0.76846	0.6399	0.32566953	291.28	0.52031755	0.5356208	0.4130007	0.25475284	0.0	0.681748	1.0	0.5	0.0017863141	0.5	12.4	0.8791	0.9288
20190226	105.91137	26.67996	1393.0	3.48653	50.23647	0.63962	0.76869	0.32566953	291.97998	0.50953126	0.530007	0.4328707	0.24853458	0.0	0.7327284	1.0	0.5	0.0017450897	0.4	13.9	0.87755	0.92789996
20190226	105.99222	26.67996	1383.0	2.40588	51.47475	0.62286	0.78233	0.35766494	291.96	0.5286125	0.54065186	0.42403057	0.25283697	0.0	0.7956811	1.0	0.5	0.0018105649	0.4	14.7	0.8711	0.92335
20190226	106.15392	26.67996	1328.0	3.63642	292.62793	0.38475	-0.92302	0.3460531	291.16	0.52696013	0.5353136	0.43188357	0.25085515	0.0	0.68903476	1.0	0.5	0.0018098644	0.3	15.0	0.8641	0.9194
20190226	106.88155	26.67996	1251.0	2.84952	280.9628	0.19017	-0.98175	0.20183891	291.41998	0.5649051	0.5751295	0.40688363	0.29909688	0.0	0.8565256	1.0	0.5	0.001938457	0.6	14.5	0.86815	0.9304
20190226	106.9624	26.67996	1408.0	2.92236	356.98569	0.99862	-0.05259	0.24894029	290.36	0.5857461	0.60180485	0.38455498	0.3004886	0.0	0.79309994	1.0	0.5	0.0020173101	0.6	14.5	0.8792	0.9352
20190226	107.04325	26.67996	1338.0	2.5909	69.12952	0.35626	0.93439	0.24894029	290.3	0.56678283	0.57237715	0.39176467	0.29684788	0.0	0.716353	0.0	0.0	0.0019524039	0.4	15.3	0.8912	0.9434
20190226	107.20495	26.67996	1218.0	4.92911	250.44865	-0.33465	-0.94234	0.28556228	290.4	0.5146379	0.5453619	0.40272483	0.26439124	0.0	0.5532	0.0	0.0	0.001772169	0.3	14.0	0.865	0.9252
20190226	105.58798	26.59912	1644.0	3.38131	151.96387	-0.88265	0.47003	0.3118239	290.88	0.5	0.5292549	0.43798026	0.25055444	0.0	0.5658777	0.0	0.0	0.0017189218	0.3	11.9	0.8774	0.9255
20190226	105.74968	26.59912	1602.0	3.84831	180.33896	-0.99998	-0.00592	0.3465524	289.56	0.5342513	0.54388225	0.39954597	0.27386063	0.0	0.51061845	0.0	0.0	0.0018450451	0.4	12.25	0.8888	0.93719995
20190226	105.99222	26.59912	1407.0	2.16846	72.83894	0.29506	0.95548	0.35091308	292.62	0.5063559	0.52507246	0.4292083	0.2524887	0.0	0.8011417	1.0	0.5	0.0017304213	0.3	15.1	0.8617	0.9163
20190226	106.07307	26.59912	1290.0	4.35973	116.45524	-0.4455	0.89528	0.34657967	292.36	0.5292853	0.5429088	0.4083588	0.27529413	0.0	0.8485905	1.0	0.5	0.001810389	0.4	15.1	0.87705004	0.9312
20190226	106.15392	26.59912	1366.0	2.65701	301.73288	0.52596	-0.85051	0.35309115	291.46	0.556821	0.56020945	0.4329897	0.2820258	0.0	0.8321405	0.0	0.0	0.0019104542	0.5	15.3	0.8872	0.9381
20190226	106.9624	26.59912	1519.0	3.40339	182.83444	-0.99878	-0.04945	0.24462101	291.02	0.54521626	0.5567087	0.37282112	0.28718227	0.0	0.7339428	0.0	0.0	0.0018734668	0.5	15.4	0.8662	0.92725
20190226	107.04325	26.59912	1330.0	4.50262	104.78191	-0.25514	0.9669	0.24462101	290.5	0.54443103	0.54381603	0.39280283	0.2991568	0.0	0.66446006	0.0	0.0	0.0018741172	0.4	15.5	0.87935	0.9387
20190226	107.1241	26.59912	1102.0	3.6144	287.95139	0.30821	-0.95132	0.26357496	290.72	0.51915854	0.527153	0.39639902	0.29281235	0.0	0.60779965	0.0	0.0	0.0017857682	0.3	15.0	0.8843	0.93905
20190226	105.66883	26.51827	1407.0	4.0323	152.94485	-0.89057	0.45485	0.31779036	291.36	0.5338346	0.5391924	0.4237875	0.2675914	0.0	0.737837	0.28754458	0.14377229	0.0018322165	0.4	12.0	0.8772	0.92995
20190226	105.74968	26.51827	1457.0	4.59373	231.717	-0.61955	-0.78496	0.31118968	290.62	0.56234103	0.5756738	0.39942694	0.2877743	0.0	0.7424927	0.40994805	0.20497403	0.0019349703	0.4	12.1	0.8919	0.9446
20190226	105.83052	26.51827	1531.0	4.47586	182.51997	-0.99903	-0.04397	0.31828263	289.74	0.53121316	0.5566051	0.42018348	0.25652856	0.1445813	0.52364147	0.14508827	0.14483479	0.0018334134	0.4	13.1	0.8858	0.93555
20190226	105.91137	26.51827	1494.0	4.9478	144.10866	-0.81013	0.58625	0.31828263	291.18	0.50928074	0.53865653	0.3902782	0.2670913	0.0	0.6327611	1.0	0.5	0.0017490238	0.3	14.7	0.8769	0.9301
20190226	105.99222	26.51827	1352.0	3.49833	144.47093	-0.81382	0.58112	0.3676378	292.52	0.5072639	0.5262484	0.43349132	0.26107654	0.0	0.7918871	1.0	0.5	0.001734117	0.4	15.1	0.8654	0.9218
20190226	106.07307	26.51827	1303.0	4.24172	26.39802	0.89573	0.4446	0.34617692	292.19998	0.5759964	0.5755541	0.42699113	0.30994153	0.0	1.0	1.0	0.5	0.0019712404	0.5	15.2	0.9029	0.9506
20190226	106.88155	26.51827	1260.0	2.13701	139.08318	-0.75566	0.65496	0.23289567	291.36	0.5449292	0.5585003	0.4154966	0.2923077	0.0	0.7766016	0.0	0.0	0.0018702953	0.6	14.7	0.8825	0.9374
20190226	106.9624	26.51827	1159.0	2.84429	194.25517	-0.96921	-0.24624	0.25274518	291.75998	0.5576801	0.5596518	0.4306723	0.2866175	0.0	0.8743001	1.0	0.5	0.0019114345	0.5	15.1	0.8815	0.9383
20190226	106.88155	26.43742	1478.0	3.35235	356.6073	0.99825	-0.05918	0.25717604	290.72	0.5366272	0.5552699	0.40012628	0.28955224	0.0	0.6660177	0.0	0.0	0.0018458557	0.5	15.8	0.8792	0.935
20190226	106.9624	26.43742	1451.0	3.70311	313.53543	0.6888	-0.72495	0.26405144	289.24	0.5930902	0.5922179	0.36128044	0.320442	0.0	0.6692498	0.0	0.0	0.0020505125	0.5	15.0	0.8946	0.9477
20190226	107.20495	26.43742	1269.0	4.96607	251.83466	-0.31176	-0.95016	0.2771385	289.12	0.5773982	0.5974026	0.36618972	0.3286445	0.0	0.59773976	0.0	0.0	0.0019970883	0.5	14.8	0.8871	0.94449997
20190226	105.26458	26.35657	1669.0	4.6844	50.83497	0.63156	0.77533	0.33388495	291.94	0.5509948	0.54968554	0.3823724	0.2842774	0.0	0.8731214	0.44717658	0.22358829	0.0018873563	0.7	6.9	0.8763	0.934
20190226	105.34543	26.35657	1333.0	3.32276	52.01151	0.6155	0.78813	0.33388495	293.4	0.5308739	0.52266026	0.42984807	0.26243955	0.0	0.98590577	0.78595096	0.39297548	0.0018093862	0.7	8.3	0.8616	0.92465
20190306	108.66022	30.23729	1450.0	5.43624	148.18571	-0.84976	0.52717	0.40591627	287.71	0.5600754	0.5532223	0.43333334	0.2825316	0.37197596	0.06855168	0.7648698	0.5684229	0.0019466665	0.90000004	11.3	0.831	0.9105
20190306	108.66022	30.15644	1133.0	5.85885	127.45068	-0.60808	0.79388	0.41341212	289.02	0.5265603	0.51445085	0.4043261	0.3074627	0.31884262	0.19394334	0.4806685	0.39975554	0.001821882	0.90000004	11.3	0.9022	0.9536
20190306	108.82191	30.15644	1283.0	5.27506	283.53406	0.23402	-0.97223	0.45743835	288.1	0.5789916	0.5823504	0.41553247	0.27708095	0.36842084	0.11499363	0.5001188	0.43426982	0.0020096896	0.90000004	11.3	0.821	0.9027
20190306	108.90276	30.15644	1515.0	5.58568	129.48143	-0.63583	0.77183	0.3946113	286.78	0.5721925	0.5779631	0.4174566	0.26852107	0.5406242	0.0	0.750859	0.6457416	0.0019952315	0.90000004	11.3	0.8093	0.8927
20190306	108.98361	30.15644	1014.0	4.43324	156.43292	-0.91659	0.39982	0.39847064	288.6	0.62722594	0.5970407	0.41511348	0.33008036	0.60776275	0.19380541	0.86860526	0.738184	0.00217334	1.1	10.9	0.8376	0.9204
20190306	109.06446	30.15644	1003.5	3.57217	228.0777	-0.66812	-0.74405	0.40255874	288.06	0.6374269	0.60551125	0.40900847	0.35059172	0.7177704	0.12756449	0.8028732	0.7603218	0.0022128269	1.1	10.7	0.84235	0.92859995
20190306	108.49852	30.0756	1601.5	6.83247	125.74771	-0.58422	0.8116	0.36091796	288.16	0.5942793	0.60175437	0.4221902	0.27257663	0.31688294	0.12615262	0.58922	0.45305145	0.002062324	0.90000004	11.1	0.7995	0.884
20190306	108.57937	30.0756	1295.0	3.76976	63.93404	0.43941	0.89829	0.37781456	288.9	0.52481204	0.530038	0.41582438	0.26287064	0.39572182	0.1814252	0.5049499	0.45033586	0.0018165873	0.8	11.2	0.82624996	0.9047
20190306	108.66022	30.0756	959.0	5.96327	74.73034	0.26336	0.9647	0.38841188	289.3	0.5049724	0.50924784	0.41718552	0.3201499	0.37202373	0.2118276	0.572468	0.47224587	0.0017454975	0.6	11.9	0.9082	0.959
20190306	108.90276	30.0756	1067.0	6.99855	115.979	-0.43804	0.89895	0.39071995	285.66	0.617206	0.58568424	0.39877295	0.3309417	0.8599976	0.0	0.8806963	0.8703469	0.0021606314	0.90000004	11.1	0.8538	0.935
20190306	108.49852	29.99475	1472.0	5.9158	170.71428	-0.9869	0.16136	0.35702795	287.82	0.532841	0.5467811	0.4199001	0.2520744	0.4727769	0.076285414	0.65839845	0.56558764	0.0018512994	0.8	11.4	0.796	0.8786
20190306	108.57937	29.99475	1214.0	3.86412	137.61711	-0.73866	0.67408	0.34777787	289.56	0.5413451	0.5380914	0.44523886	0.25373134	0.28051952	0.2554737	0.47949883	0.38000917	0.0018695439	0.90000004	11.2	0.8242	0.90139997
20190306	108.66022	29.99475	1005.0	7.21802	117.47005	-0.46128	0.88725	0.3538285	289.56	0.5056311	0.50217795	0.40308887	0.30506825	0.31805125	0.23659931	0.36597142	0.34201133	0.0017462049	0.90000004	11.4	0.887	0.9431
20190306	108.74107	29.99475	1045.0	6.07162	272.77399	0.0484	-0.99883	0.3538285	288.91998	0.5509158	0.5421436	0.40714183	0.31305903	0.3406948	0.19408612	0.581555	0.4611249	0.0019068109	0.90000004	11.1	0.83925	0.922
20190306	108.82191	29.99475	1130.0	5.59971	112.96305	-0.39014	0.92076	0.34729132	288.5	0.6167901	0.5911382	0.38937134	0.31631204	0.36032346	0.1758767	0.8365846	0.59845406	0.0021379206	0.90000004	11.3	0.8477	0.9287
20190306	108.57937	29.9139	814.0	7.82324	175.10895	-0.99636	0.08526	0.34549603	288.36	0.5115474	0.5036926	0.41394204	0.31367922	0.5283965	0.12499672	0.5480114	0.53820395	0.0017739888	0.90000004	11.8	0.86245	0.9394
20190306	108.66022	29.9139	786.0	8.01544	342.98737	0.95624	-0.29258	0.349842	288.9	0.5232129	0.5102914	0.4105258	0.3168518	0.5103869	0.18081842	0.50425625	0.5073216	0.001811052	0.90000004	11.7	0.88255	0.94255
20190306	108.74107	29.9139	945.0	6.61001	334.57956	0.90318	-0.42926	0.349842	289.18	0.5104092	0.49083847	0.40743583	0.32123798	0.34666443	0.20277713	0.2273452	0.28700483	0.0017650224	0.90000004	11.4	0.9056	0.959
20190306	108.90276	29.9139	953.0	5.15059	45.26266	0.70386	0.71034	0.38249594	288.28	0.5581119	0.5276184	0.41670966	0.33437255	0.69149023	0.12905902	0.6042453	0.6478678	0.0019360064	1.0	11.2	0.88	0.95055
20190306	108.98361	29.9139	985.0	7.37268	176.64664	-0.99829	0.05849	0.3930634	287.12	0.47874102	0.47008547	0.4229347	0.32258064	0.62892926	0.0073963376	0.11559141	0.37226033	0.00166739	0.90000004	11.15	0.90835	0.9597
20190306	109.06446	29.9139	884.0	3.76264	133.33467	-0.68626	0.72736	0.42461216	288.58	0.50585014	0.49968255	0.42386833	0.3219634	0.58974403	0.14436351	0.333485	0.46161452	0.001752894	0.90000004	11.0	0.9014	0.9542
20190306	108.98361	29.83305	867.0	4.91612	122.27434	-0.53397	0.8455	0.40478957	286.04	0.49520767	0.4913958	0.4142776	0.31633103	1.0	0.0	0.15769956	0.5788498	0.0017312531	0.5	12.1	0.9142	0.9618
20190306	107.28579	29.59051	674.0	6.26144	7.7237	0.99093	0.1344	0.42734832	289.52	0.5401003	0.52436876	0.41212657	0.33729923	1.0	0.25068235	0.0	0.5	0.0018655026	0.7	11.4	0.9017	0.9563
20190306	107.36664	29.59051	570.0	6.40903	42.93561	0.73212	0.68118	0.36930248	290.78	0.5390494	0.5272727	0.4406435	0.32959604	1.0	0.37826854	0.0	0.5	0.0018538049	0.5	12.1	0.9063	0.9577
20190306	108.01343	29.50966	882.0	6.6836	218.94318	-0.77777	-0.62855	0.44369268	288.6	0.52866244	0.50614965	0.40874636	0.3287234	1.0	0.15312712	0.0	0.5	0.0018318172	0.4	13.2	0.9138	0.9625
20190306	108.09428	29.50966	878.0	4.49897	208.8447	-0.87593	-0.48244	0.42445502	289.21997	0.5275398	0.499336	0.41962174	0.31891224	0.909875	0.21414395	0.8002156	0.8550453	0.0018240089	0.4	13.3	0.9099	0.9601
20190306	107.28579	29.42881	610.0	6.59568	138.14934	-0.74489	0.66719	0.4036654	291.41998	0.5053053	0.5	0.4523708	0.2920918	1.0	0.41148883	0.0	0.5	0.0017339418	0.6	12.1	0.8939	0.94815
20190306	107.36664	29.42881	1049.0	5.21566	259.33859	-0.185	-0.98274	0.4017095	289.04	0.53514194	0.5246137	0.41965407	0.3212828	1.0	0.1995602	0.0	0.5	0.0018514459	0.6	11.8	0.9103	0.95914996
20190306	107.77088	29.42881	801.0	6.46505	151.14182	-0.87582	0.48264	0.38946015	288.88	0.50615686	0.4797167	0.41319442	0.33016628	1.0	0.17273915	0.0	0.5	0.0017521353	0.7	12.2	0.9154	0.9653
20190306	107.04325	29.34796	784.0	4.34886	163.98264	-0.96118	0.27593	0.4513933	291.28	0.50767857	0.49748182	0.45542425	0.30030552	1.0	0.4003303	0.0	0.5	0.0017429228	0.90000004	11.3	0.8958	0.9505
20190306	107.36664	29.34796	891.0	7.0457	107.02938	-0.29286	0.95615	0.41102314	288.8	0.5532286	0.51805645	0.42747355	0.3317346	1.0	0.18246178	0.0	0.5	0.0019156117	0.7	12.0	0.9111	0.9623
20190306	107.04325	29.26711	687.0	3.35159	106.24795	-0.27979	0.96006	0.41141105	291.3	0.54583585	0.5176872	0.44148704	0.31988302	1.0	0.43800846	0.14259546	0.5712977	0.001873793	0.6	12.2	0.89775	0.95375
20190306	107.1241	29.26711	762.0	3.37417	262.29303	-0.13411	-0.99097	0.3788448	290.97998	0.55253124	0.5323011	0.44040704	0.3343882	1.0	0.41134578	0.0	0.5	0.0018988635	0.6	11.9	0.8969	0.9554
20190306	106.9624	29.18626	770.0	1.34781	143.92638	-0.80826	0.58882	0.38167882	291.53	0.49740395	0.48210025	0.43833238	0.3121319	1.0	0.4148762	0.0	0.5	0.0017061845	0.5	12.4	0.9085	0.9588
20190306	107.1241	29.18626	717.0	6.16902	337.98019	0.92705	-0.37493	0.36974144	291.19998	0.5200242	0.49197325	0.43373477	0.3279503	1.0	0.40338466	0.43311295	0.7165565	0.0017857974	0.4	12.4	0.9069	0.96070004
20190306	107.20495	29.18626	905.0	6.53697	267.42706	-0.04489	-0.99899	0.36713815	289.74	0.5632509	0.52160496	0.41122037	0.34246576	0.6615778	0.28818554	0.5973051	0.6294415	0.0019439874	0.6	12.0	0.92069995	0.96905005
20190306	107.52834	29.18626	1440.0	5.79638	188.52399	-0.98895	-0.14822	0.417341	287.12	0.56404495	0.55054116	0.3954843	0.320903	0.8927344	0.005224243	0.7082276	0.80048096	0.001964492	0.6	12.6	0.9147	0.9614
20190306	107.04325	29.10542	835.0	7.16918	314.81741	0.70485	-0.70936	0.36256203	289.6	0.58488727	0.54452926	0.39557472	0.3569046	1.0	0.2879703	0.0	0.5	0.0020196382	0.7	12.0	0.91830003	0.96795
20190306	107.44749	29.10542	801.0	6.22757	118.84582	-0.48245	0.87592	0.42108116	289.59998	0.539626	0.5090715	0.40861347	0.32916266	1.0	0.25856373	0.6263962	0.8131981	0.0018633496	0.5	12.9	0.9024	0.9577
20190306	107.60919	29.10542	1113.0	8.12066	192.13754	-0.97765	-0.21026	0.39964154	288.08	0.5069886	0.49773243	0.40817842	0.31569666	1.0	0.09745389	0.3644569	0.68222845	0.0017598883	0.90000004	12.3	0.91	0.95715
20190306	107.93258	29.10542	1022.0	6.64057	118.02705	-0.46989	0.88273	0.4763853	290.44	0.4932649	0.48689872	0.3890168	0.28692698	0.689074	0.31140763	0.49300006	0.59103703	0.0016983367	0.7	12.5	0.89760005	0.9497
20190306	107.28579	29.02457	920.0	3.92908	133.88763	-0.69325	0.7207	0.39846218	289.16	0.54493076	0.51527494	0.39448366	0.32696557	0.9328331	0.21627869	0.583641	0.758237	0.0018845302	0.4	13.2	0.91225	0.96105003
20190306	107.52834	29.02457	787.0	7.19756	117.94535	-0.46863	0.8834	0.36185437	289.3	0.5452112	0.51995826	0.4119374	0.31976166	1.0	0.2308674	0.6086038	0.80430186	0.0018845877	0.4	13.1	0.9041	0.95805
20190306	108.01343	29.02457	919.0	5.69614	174.58841	-0.99554	0.09431	0.4738378	290.34	0.49079365	0.48714182	0.40434217	0.2927062	0.71005636	0.3007279	0.44347453	0.5767654	0.0016904101	0.7	12.4	0.8525	0.9359
20190306	108.09428	29.02457	1022.0	5.87244	335.99838	0.91353	-0.40676	0.40885487	290.0	0.50323045	0.5020064	0.39893615	0.26359615	0.71499634	0.27665645	0.52414143	0.6195689	0.0017352775	0.7	12.4	0.86520004	0.93
20190306	108.01343	28.94372	1036.0	5.53294	64.15083	0.436	0.89994	0.44608313	290.13998	0.5322581	0.53349036	0.4052795	0.26604128	0.68396467	0.3084245	0.92262113	0.8032929	0.0018344872	0.7	12.3	0.8165	0.89905
20190306	107.20495	28.86287	1081.5	7.45831	64.74162	0.4267	0.90439	0.37100154	287.55	0.57731956	0.54801327	0.36134458	0.33370978	0.9874987	0.05295863	0.8292465	0.90837264	0.002007719	0.4	13.3	0.9181	0.964
20190306	107.28579	28.86287	879.0	6.31828	81.78608	0.14287	0.98974	0.39471897	289.19998	0.55719554	0.52969694	0.39799994	0.31642652	1.0	0.22664382	0.5600107	0.78000534	0.001926679	0.4	13.4	0.9112	0.95865
20190306	108.17513	28.86287	652.0	5.57177	13.38298	0.97284	0.23146	0.4093855	290.28	0.57043475	0.55559695	0.36413375	0.31234434	0.99551135	0.35263273	0.7539208	0.87471604	0.001965119	0.8	12.2	0.82995	0.91830003
20190306	108.41767	28.86287	845.0	5.08842	303.31378	0.54922	-0.83568	0.40208113	288.89	0.52836025	0.5128566	0.4246396	0.30750838	1.0	0.18179534	0.8073122	0.9036561	0.0018289322	0.8	12.4	0.9	0.9612
20190306	108.49852	28.78202	769.0	4.90232	80.54723	0.16423	0.98642	0.3929258	289.41998	0.5412054	0.51417005	0.39662448	0.3377196	0.82679766	0.24107683	0.44742158	0.63710964	0.0018699656	0.4	12.7	0.9032	0.9598
20190306	108.57937	28.78202	593.0	4.8844	198.02138	-0.95094	-0.30937	0.37996104	288.58	0.5078597	0.5040344	0.41951522	0.3319899	1.0	0.14493269	0.3891411	0.69457054	0.0017598576	0.5	12.5	0.90664995	0.96
20190306	107.1241	28.62032	1095.0	6.30941	167.29898	-0.97553	0.21986	0.39933178	288.34	0.5380083	0.52250487	0.3843903	0.31827515	1.0	0.12977856	0.86991423	0.93495715	0.0018658815	0.3	13.6	0.90540004	0.95485
20190306	107.04325	28.37778	963.0	5.95652	123.3508	-0.54976	0.83532	0.395313	290.0	0.5208111	0.48915663	0.39216983	0.2925618	1.0	0.2871267	0.7608007	0.88040036	0.0017959003	0.3	13.6	0.90335	0.9552
20190306	107.85173	28.37778	806.0	3.77432	355.42572	0.99681	-0.07975	0.3863142	289.52	0.5277175	0.51872313	0.40669858	0.32673267	0.9525861	0.24393877	0.34879997	0.65069306	0.0018227324	0.3	13.0	0.90845	0.9606
20190306	107.69004	28.29693	922.0	3.44478	72.51143	0.30052	0.95378	0.39524257	289.24	0.5501319	0.5245954	0.40745583	0.32895273	1.0	0.22718488	0.54042655	0.77021325	0.0019019912	0.3	13.3	0.9021	0.9544
20190306	108.49852	28.21608	726.0	4.72588	130.77151	-0.65304	0.75732	0.3705751	289.02	0.49411765	0.49973822	0.4015927	0.32343078	1.0	0.1815471	0.19177118	0.5958856	0.0017096314	0.3	12.5	0.9007	0.95405
20190306	107.1241	28.13523	893.0	5.63149	129.69028	-0.63864	0.76951	0.39948457	289.63998	0.5520628	0.50294983	0.40000004	0.31937173	1.0	0.27018678	1.0	1.0	0.001906031	0.3	13.6	0.9157	0.969
20190306	106.88155	27.97354	1002.0	3.67513	59.39196	0.50916	0.86067	0.38312337	290.33002	0.55588675	0.5410341	0.41753167	0.28958508	1.0	0.34574923	1.0	1.0	0.001914672	0.3	14.1	0.8957	0.94745
20190306	106.9624	27.97354	1097.0	4.72111	184.91127	-0.99633	-0.08561	0.37745807	289.38	0.5367047	0.5270655	0.39152434	0.27308643	1.0	0.23463185	0.997754	0.998877	0.001854671	0.3	14.5	0.89085	0.9413
20190306	107.04325	27.97354	938.0	3.90552	127.2619	-0.60546	0.79588	0.37745807	290.9	0.5482068	0.5378016	0.43956047	0.27005455	1.0	0.3988497	1.0	1.0	0.0018845198	0.3	13.5	0.88395	0.935
20190306	107.44749	27.89269	983.0	7.53876	129.45171	-0.63543	0.77216	0.35494325	289.44	0.5362319	0.5183116	0.41082162	0.28907168	1.0	0.24045095	0.890635	0.9453175	0.001852653	0.3	13.0	0.89875	0.94920003
20190306	107.52834	27.89269	814.0	0.93156	126.55244	-0.59556	0.80331	0.39216265	291.24	0.53185034	0.49717999	0.43564892	0.2986699	1.0	0.4181432	1.0	1.0	0.0018261584	0.3	12.9	0.8986	0.9536
20190306	108.33682	27.81184	696.0	3.23958	276.1514	0.10716	-0.99424	0.40680808	290.56	0.57049894	0.57342654	0.40754715	0.29748693	1.0	0.38349292	1.0	1.0	0.0019634464	0.6	12.0	0.88005	0.93920004
20190306	108.41767	27.5693	980.0	5.5053	340.71677	0.9439	-0.33024	0.45909274	290.9	0.5549232	0.5713486	0.3998853	0.2827225	0.7805899	0.40523586	1.0	0.8902949	0.0019076081	0.6	11.7	0.8815	0.9351
20190314	108.66022	30.23729	1450.0	5.43624	148.18571	-0.84976	0.52717	0.41124022	290.06	0.55592656	0.5501574	0.44112906	0.28535032	1.0	0.0	0.0	0.5	0.0019165917	0.8	13.1	0.8367	0.9133
20190314	108.57937	30.15644	1258.0	5.75189	158.84978	-0.93264	0.36081	0.40681863	291.36	0.5567051	0.555984	0.41416466	0.28209993	0.97060406	0.057855766	0.4069463	0.6887752	0.0019107123	0.8	13.3	0.8326	0.9103
20190314	108.66022	30.15644	1133.0	5.85885	127.45068	-0.60808	0.79388	0.43505773	291.34	0.55856377	0.5492846	0.42062074	0.29429215	0.85293394	0.05909751	0.0	0.42646697	0.0019172231	0.90000004	13.2	0.8405	0.9193
20190314	108.74107	30.15644	1132.0	6.37126	188.97902	-0.98775	-0.15607	0.43505773	291.11	0.5699187	0.5561939	0.4206799	0.29017857	1.0	0.05533063	0.0	0.5	0.0019577434	0.90000004	13.2	0.833	0.9122
20190314	108.82191	30.15644	1283.0	5.27506	283.53406	0.23402	-0.97223	0.44700855	289.5	0.5566888	0.56439394	0.41248724	0.2761733	1.0	0.0	0.0	0.5	0.0019229319	0.90000004	13.2	0.83105004	0.90765
20190314	108.90276	30.15644	1515.0	5.58568	129.48143	-0.63583	0.77183	0.46255845	288.04	0.54470325	0.5555831	0.41310754	0.26755953	1.0	0.0	0.0	0.5	0.001891068	0.90000004	12.9	0.8239	0.90244997
20190314	108.98361	30.15644	1014.0	4.43324	156.43292	-0.91659	0.39982	0.44909048	288.49	0.5969112	0.5743987	0.4091558	0.32167932	1.0	0.0	0.0	0.5	0.0020690882	1.2	12.5	0.8477	0.9282
20190314	108.49852	30.0756	1601.5	6.83247	125.74771	-0.58422	0.8116	0.39688522	290.88	0.5753062	0.5827682	0.4003111	0.2677884	1.0	0.040780045	0.0	0.5	0.0019778127	0.90000004	13.3	0.8073	0.8904
20190314	108.57937	30.0756	1295.0	3.76976	63.93404	0.43941	0.89829	0.39972982	289.78	0.5019455	0.5100334	0.43537706	0.24414776	1.0	0.0	0.0	0.5	0.0017321606	0.7	13.3	0.8287	0.90115
20190314	108.66022	30.0756	959.0	5.96327	74.73034	0.26336	0.9647	0.4242186	289.91998	0.52943677	0.51266664	0.43654302	0.27992246	1.0	0.0	0.0	0.5	0.0018261479	0.8	13.3	0.8348	0.9181
20190314	108.74107	30.0756	986.0	5.91484	231.70358	-0.61973	-0.78482	0.4242186	292.38	0.5498875	0.53754944	0.40703595	0.29624063	0.33332077	0.15252128	0.0	0.16666038	0.0018807288	0.90000004	13.1	0.8311	0.91690004
20190314	108.82191	30.0756	1246.0	6.03606	219.98935	-0.76616	-0.64265	0.4312165	291.06	0.55377686	0.5590571	0.40714562	0.27367577	0.0	0.02113472	0.0	0.0	0.001902621	0.90000004	13.2	0.8361	0.9141
20190314	108.90276	30.0756	1067.0	6.99855	115.979	-0.43804	0.89895	0.4142406	290.88	0.599821	0.5697604	0.40404165	0.31589782	0.0	0.08522347	0.0	0.0	0.0020620907	1.0	12.9	0.85255	0.9326
20190314	108.98361	30.0756	848.0	3.9906	135.45174	-0.71266	0.70151	0.41312182	291.25998	0.600877	0.55717057	0.40081522	0.33276305	1.0	0.12754127	0.10068681	0.5503434	0.0020630262	1.2	12.3	0.8551	0.9401
20190314	109.06446	30.0756	1105.0	6.76965	295.54172	0.43117	-0.90227	0.39633125	288.46	0.6057467	0.57578254	0.4004076	0.32610455	1.0	0.0	0.0	0.5	0.002099933	1.1	12.1	0.8576	0.9327
20190314	109.14531	30.0756	1123.0	5.03114	141.7193	-0.78499	0.61951	0.42182964	289.6	0.5873848	0.57798165	0.40133375	0.31262577	1.0	0.0	0.0	0.5	0.0020282625	1.0	11.9	0.8738	0.93645
20190314	108.41767	29.99475	1061.0	6.93376	106.44999	-0.28318	0.95907	0.33517107	291.62	0.6152105	0.583947	0.40171713	0.31446767	0.0	0.19242106	0.0	0.0	0.0021096307	0.90000004	13.1	0.8362	0.91995
20190314	108.57937	29.99475	1214.0	3.86412	137.61711	-0.73866	0.67408	0.38086557	291.63998	0.5047957	0.51050997	0.427027	0.25198144	1.0	0.0	0.0	0.5	0.0017308864	0.7	13.5	0.8305	0.90445
20190314	108.66022	29.99475	1005.0	7.21802	117.47005	-0.46128	0.88725	0.4100976	289.22	0.5339286	0.5285505	0.40039843	0.28406465	1.0	0.0	0.0	0.5	0.0018460983	0.8	13.3	0.83015	0.9147
20190314	108.74107	29.99475	1045.0	6.07162	272.77399	0.0484	-0.99883	0.4100976	289.38	0.56313133	0.5403578	0.40936297	0.29454195	1.0	0.0	0.0	0.5	0.0019459926	0.90000004	13.1	0.8476	0.9243
20190314	108.82191	29.99475	1130.0	5.59971	112.96305	-0.39014	0.92076	0.419268	287.89	0.5919135	0.5679702	0.40665805	0.30068967	1.0	0.0	0.0	0.5	0.0020560406	0.90000004	13.1	0.8568	0.93185
20190314	108.90276	29.99475	898.0	5.07727	163.45615	-0.9586	0.28475	0.40531743	292.19998	0.56069833	0.5282332	0.415534	0.3073624	0.34484753	0.15332037	0.0	0.17242377	0.0019188856	1.0	13.0	0.857	0.9366
20190314	108.98361	29.99475	1066.0	8.3753	9.53009	0.9862	0.16557	0.40897977	290.63998	0.5881801	0.55111635	0.40386158	0.31596398	0.75324494	0.038620297	0.0	0.37662247	0.0020237411	0.90000004	12.5	0.8667	0.94449997
20190314	109.06446	29.99475	963.0	7.41828	160.66037	-0.94357	0.33117	0.3890127	291.41998	0.56926847	0.54965156	0.41610318	0.2988673	0.7288315	0.08681966	0.0	0.36441576	0.0019534298	1.0	12.2	0.8453	0.92149997
20190314	109.14531	29.99475	866.0	2.94445	154.86807	-0.90533	0.4247	0.4095193	291.58	0.552534	0.53737605	0.42694873	0.277012	1.0	0.07344649	0.0	0.5	0.0018949654	1.0	11.8	0.83325	0.9098
20190314	109.22616	29.99475	1139.5	7.61784	309.5354	0.63655	-0.77123	0.4372473	290.75998	0.58469945	0.5625	0.4224728	0.2992771	1.0	0.045037538	0.0	0.5	0.0020109352	1.1	11.8	0.8538	0.928
20190314	108.25597	29.9139	1232.0	7.50264	127.7482	-0.61219	0.79071	0.34078425	290.36	0.59284115	0.5580247	0.40807486	0.3056573	1.0	0.017354773	0.0	0.5	0.0020417452	0.90000004	13.1	0.857	0.9323
20190314	108.33682	29.9139	1205.0	6.82954	230.97806	-0.62962	-0.7769	0.35342622	291.06	0.5746528	0.5515798	0.41280353	0.30512396	1.0	0.058595475	0.0	0.5	0.0019743447	0.90000004	13.2	0.8473	0.927
20190314	108.41767	29.9139	1301.0	6.23662	84.466	0.09644	0.99534	0.33521354	290.78	0.5670567	0.5424749	0.4127217	0.28685892	1.0	0.015433012	0.0	0.5	0.0019501229	0.8	13.3	0.84875	0.9257
20190314	108.49852	29.9139	998.0	8.76605	162.82573	-0.95541	0.29528	0.3765458	291.91998	0.5445281	0.54012626	0.40466857	0.27269173	0.716224	0.09465651	0.0	0.358112	0.0018653335	0.8	13.4	0.8263	0.9055
20190314	108.57937	29.9139	814.0	7.82324	175.10895	-0.99636	0.08526	0.40955114	292.28	0.5387046	0.5264581	0.40762785	0.28043282	0.54098606	0.12179704	0.896121	0.71855354	0.0018431114	0.8	13.8	0.8247	0.9087
20190314	108.66022	29.9139	786.0	8.01544	342.98737	0.95624	-0.29258	0.4092882	292.97998	0.5368768	0.5174762	0.41108462	0.28468925	0.0	0.19158271	0.89769465	0.44884732	0.0018324693	0.90000004	13.7	0.83295	0.91715
20190314	108.74107	29.9139	945.0	6.61001	334.57956	0.90318	-0.42926	0.4092882	292.34998	0.53338844	0.5133452	0.40668556	0.2887048	0.4652863	0.11951629	0.76007074	0.6126785	0.001824486	0.90000004	13.2	0.8414	0.9221
20190314	108.82191	29.9139	987.0	4.40432	109.88032	-0.34006	0.94041	0.40766114	292.8	0.53900456	0.5168269	0.41552803	0.29229587	0.3653863	0.17666131	0.7849	0.57514316	0.0018408627	0.90000004	13.2	0.8525	0.9309
20190314	108.90276	29.9139	953.0	5.15059	45.26266	0.70386	0.71034	0.40281633	292.68	0.5663305	0.53475684	0.41168088	0.31294325	0.0	0.21414483	0.0	0.0	0.0019349819	1.1	13.0	0.8614	0.9401
20190314	108.98361	29.9139	985.0	7.37268	176.64664	-0.99829	0.05849	0.4156635	291.97998	0.5689137	0.54713804	0.40696642	0.30357143	0.0	0.14517047	0.0	0.0	0.0019484682	1.0	12.6	0.8516	0.92980003
20190314	109.06446	29.9139	884.0	3.76264	133.33467	-0.68626	0.72736	0.39219058	291.62	0.5550436	0.5314785	0.4215162	0.29765654	1.0	0.08216046	0.0	0.5	0.0019033111	1.0	12.1	0.8488	0.9277
20190314	109.14531	29.9139	813.0	5.76627	266.19458	-0.06637	-0.9978	0.44271934	291.51	0.55195785	0.5292221	0.41982606	0.28339374	1.0	0.0650741	0.0	0.5	0.0018934439	1.0	11.9	0.8392	0.9209
20190314	108.25597	29.83305	1235.0	8.28981	97.92478	-0.13787	0.99045	0.35299915	290.9	0.56160784	0.5226343	0.41078132	0.2912404	0.5555524	0.0183161	0.0	0.2777762	0.0019305873	0.8	13.4	0.8559	0.9337
20190314	108.33682	29.83305	1075.0	8.83433	203.61981	-0.91622	-0.40067	0.37305906	292.28	0.5376966	0.5104454	0.40926245	0.28854552	0.10143966	0.119978204	0.64812714	0.3747834	0.0018396627	0.90000004	13.3	0.8494	0.9275
20190314	108.41767	29.83305	1275.0	6.43731	102.20882	-0.21148	0.97738	0.3441333	291.74	0.54201865	0.5247226	0.41688752	0.26971236	0.50848293	0.071323276	0.6308986	0.56969076	0.0018578826	0.7	13.4	0.8391	0.91625
20190314	108.66022	29.83305	918.0	4.7086	312.87888	0.68045	-0.73279	0.38679516	293.02	0.5202952	0.4950831	0.40767702	0.2903946	0.08772352	0.16565071	0.6671202	0.37742186	0.0017756304	0.8	13.7	0.8447	0.9283
20190314	108.74107	29.83305	1093.0	6.85363	107.51313	-0.30092	0.95365	0.38679516	292.4	0.5142031	0.5057514	0.4089686	0.27588457	0.19643052	0.09033198	0.56625706	0.38134378	0.0017585604	0.8	13.3	0.8415	0.9216
20190314	108.82191	29.83305	903.0	5.71943	70.10722	0.34026	0.94033	0.39044106	292.82	0.5748663	0.5423833	0.39441106	0.3168986	0.0	0.24470106	0.94815224	0.47407612	0.001963207	1.3000001	13.3	0.8595	0.9379
20190314	108.90276	29.83305	863.0	7.19674	263.246	-0.11761	-0.99306	0.40366215	292.9	0.571429	0.53627235	0.4003085	0.32775554	0.0	0.2467547	0.92171615	0.46085808	0.0019509356	1.2	12.9	0.8639	0.9436
20190314	108.98361	29.83305	867.0	4.91612	122.27434	-0.53397	0.8455	0.40637767	293.02	0.5374204	0.5149924	0.4014092	0.2848752	0.0	0.19675213	0.67320156	0.33660078	0.0018340742	0.90000004	12.9	0.84615	0.9265
20190314	109.06446	29.83305	725.5	4.31102	131.51816	-0.66286	0.74875	0.4083928	291.22	0.5378305	0.5154581	0.42566037	0.28922257	1.0	0.009522868	0.91669	0.958345	0.0018468185	1.0	12.9	0.8463	0.9256
20190314	108.25597	29.7522	972.0	7.70885	66.59016	0.39731	0.91769	0.3907621	292.08	0.53181076	0.50114	0.40581927	0.2956593	0.0	0.088528015	0.5862165	0.29310825	0.001820771	0.8	13.6	0.8567	0.9359
20190314	108.33682	29.7522	967.0	11.64703	112.60248	-0.38434	0.92319	0.35039383	292.44	0.5415424	0.50571847	0.41064212	0.29786536	0.0	0.1436488	0.7121378	0.3560689	0.0018518069	0.90000004	13.6	0.8584	0.9395
20190314	108.49852	29.7522	725.0	7.58716	205.10896	-0.9055	-0.42434	0.34297746	293.63998	0.50898075	0.48526245	0.40713766	0.28059	0.3157955	0.20949379	0.8766387	0.5962171	0.0017333496	0.7	14.0	0.84070003	0.9241
20190314	108.57937	29.7522	707.0	4.69489	270.7218	0.0126	-0.99992	0.35580716	293.84	0.5178063	0.49420434	0.39433834	0.2882704	0.0	0.24631481	0.8474575	0.42372876	0.0017622049	0.8	13.8	0.836	0.9223
20190314	108.66022	29.7522	971.0	5.83672	182.62627	-0.99895	-0.04582	0.37004906	292.32	0.5816011	0.53921735	0.4112485	0.32755524	0.0	0.20437431	0.85777843	0.42888921	0.0019896042	1.1	13.5	0.8577	0.9409
20190314	108.74107	29.7522	1234.0	9.05029	237.36592	-0.53927	-0.84213	0.37004906	292.82	0.5323739	0.5213381	0.41514355	0.26526082	0.0	0.16670327	0.0	0.0	0.0018180927	0.90000004	13.3	0.832	0.9142
20190314	108.82191	29.7522	1032.0	5.29151	129.39265	-0.63463	0.77281	0.39621317	292.74	0.5714286	0.53137696	0.3893399	0.31115514	0.0	0.22988476	0.0	0.0	0.0019520004	1.2	13.1	0.8581	0.9382
20190314	108.90276	29.7522	827.0	3.66163	128.37277	-0.62078	0.78399	0.42833966	292.47998	0.5307114	0.5009323	0.42217618	0.29083142	0.0	0.12824754	0.0	0.0	0.0018145222	1.0	13.1	0.85675	0.93535
20190314	108.98361	29.7522	646.0	2.9467	186.23119	-0.99409	-0.10854	0.42724293	291.4	0.52871597	0.5031991	0.42637295	0.29543996	1.0	0.012153252	0.83106077	0.9155304	0.0018143994	1.0	13.7	0.8507	0.93075
20190314	107.44749	29.67135	411.0	3.93063	216.03648	-0.80864	-0.5883	0.37634474	295.9	0.57281554	0.52598226	0.41371992	0.3043478	0.7255643	0.56571174	0.0027320287	0.36414817	0.0019358416	0.8	14.5	0.8564	0.93614995
20190314	108.17513	29.67135	956.0	7.14448	141.38525	-0.78136	0.62408	0.42460328	292.54	0.5386876	0.503821	0.40788475	0.30243337	0.6741475	0.14892763	0.0	0.33707374	0.0018414151	0.90000004	14.0	0.85345	0.9335
20190314	108.25597	29.67135	1052.0	8.25802	125.98038	-0.58751	0.80922	0.4077298	292.28	0.51831174	0.48970398	0.41312912	0.28486225	0.0	0.08520485	0.0	0.0	0.0017733397	0.8	14.1	0.8519	0.93195
20190314	108.33682	29.67135	1085.0	11.34466	284.71466	0.25401	-0.9672	0.33296466	292.24	0.51027995	0.48914167	0.41843516	0.27611715	0.0	0.06676007	0.0	0.0	0.001746099	0.7	14.1	0.8574	0.92885
20190314	108.57937	29.67135	775.0	6.40503	258.35675	-0.20182	-0.97942	0.32524204	293.56	0.5267703	0.502008	0.3981946	0.30418557	0.0	0.23359577	0.0	0.0	0.0017944212	0.90000004	13.7	0.84459996	0.9327
20190314	108.66022	29.67135	923.0	5.32222	26.55916	0.89447	0.44712	0.35680747	292.22	0.55987054	0.51884276	0.4073291	0.3196136	0.0	0.15391621	0.7768799	0.38843995	0.0019159213	1.1	13.3	0.8682	0.9482
20190314	108.74107	29.67135	826.0	8.70544	86.65298	0.05838	0.99829	0.35680747	293.08	0.5518008	0.51733506	0.4177706	0.29504952	0.0	0.22938803	0.0	0.0	0.0018827652	1.0	13.5	0.8459	0.9316
20190314	108.82191	29.67135	849.0	5.65596	145.93674	-0.82842	0.56011	0.39338052	293.4	0.5152007	0.49637544	0.42175856	0.28224298	0.0	0.19589101	0.6932166	0.3466083	0.0017559669	1.0	14.0	0.8397	0.9227
20190314	108.90276	29.67135	657.0	3.79092	6.47387	0.99362	0.11275	0.4314019	291.63998	0.5282452	0.49990624	0.43556172	0.2917964	1.0	0.036318213	0.0	0.5	0.0018112921	1.0	13.0	0.8502	0.9352
20190314	108.98361	29.67135	858.0	2.73804	73.36954	0.2862	0.95817	0.46502024	292.52	0.5215489	0.49879593	0.43443802	0.27922764	0.0	0.11593532	0.0	0.0	0.0017829514	1.0	13.2	0.8467	0.9255
20190314	107.28579	29.59051	674.0	6.26144	7.7237	0.99093	0.1344	0.39757177	292.78	0.5845646	0.5529322	0.413343	0.30200833	1.0	0.258532	0.0	0.5	0.0019966003	1.1	14.7	0.8316	0.9185
20190314	108.17513	29.59051	972.0	6.11962	109.74895	-0.3379	0.94118	0.4426226	292.8	0.51189244	0.48255605	0.4045868	0.27833283	0.062498014	0.12768759	0.21607377	0.13928589	0.0017482666	0.7	14.5	0.8443	0.92595
20190314	108.25597	29.59051	793.0	10.15746	249.91257	-0.34345	-0.93917	0.42089227	292.58	0.53292024	0.49325764	0.41915643	0.2903834	0.0	0.14266118	0.76310647	0.38155323	0.0018214515	0.8	14.3	0.8504	0.93205
20190314	108.41767	29.59051	527.0	5.63228	292.46359	0.3821	-0.92412	0.29865938	294.52	0.51104975	0.48231965	0.4068148	0.2840024	0.70066106	0.30447215	0.0	0.35033053	0.0017351954	0.8	14.4	0.8315	0.91725004
20190314	108.49852	29.59051	645.0	4.14855	342.85013	0.95554	-0.29487	0.3217845	294.06	0.5162505	0.48985267	0.40990496	0.279041	0.0	0.26630974	0.0	0.0	0.0017555958	0.8	14.5	0.828	0.9198
20190314	108.57937	29.59051	730.0	5.96162	301.29004	0.51937	-0.85455	0.32395023	293.52	0.52527785	0.4947495	0.40570945	0.29153606	0.0	0.22670206	0.0	0.0	0.0017895811	0.90000004	13.9	0.84714997	0.9293
20190314	108.66022	29.59051	869.0	5.30038	166.433	-0.9721	0.23458	0.36286202	293.02	0.54194504	0.5069627	0.41075268	0.29060915	0.26088014	0.20501833	0.0	0.13044007	0.0018495156	0.8	14.1	0.847	0.9317
20190314	108.74107	29.59051	758.0	5.03829	157.39113	-0.92315	0.38444	0.36286202	293.12	0.50949556	0.4815705	0.4272138	0.26085287	0.0	0.15654902	0.0	0.0	0.0017381809	0.8	14.0	0.8401	0.92225003
20190314	108.82191	29.59051	755.0	6.43497	328.07788	0.84877	-0.52877	0.37895	292.9	0.5082053	0.4915052	0.44593835	0.26078266	0.55396014	0.13144244	0.0	0.27698007	0.0017350813	0.90000004	13.7	0.83705	0.91805
20190314	108.98361	29.59051	944.0	4.29364	316.56473	0.72615	-0.68753	0.47555274	293.3	0.5369031	0.53320825	0.42378622	0.28324723	0.0	0.22504237	0.0	0.0	0.0018305595	1.0	13.1	0.83785	0.916
20190314	107.77088	29.50966	1326.0	6.52961	172.75124	-0.99201	0.12618	0.42048264	291.5	0.57687473	0.5360429	0.41484147	0.26520848	0.944444	0.10906724	0.88327366	0.91385883	0.0019789871	0.7	14.4	0.82795	0.9079
20190314	108.09428	29.50966	878.0	4.49897	208.8447	-0.87593	-0.48244	0.4135718	292.84	0.53298414	0.50856304	0.41317993	0.27906674	1.0	0.16989504	0.0	0.5	0.0018200524	0.8	14.3	0.8421	0.92195
20190314	108.17513	29.50966	912.0	9.72624	116.9325	-0.45294	0.89154	0.4135718	292.13998	0.5303758	0.50271887	0.41094297	0.2812607	1.0	0.09221047	0.0	0.5	0.0018154851	0.8	14.2	0.84055	0.92125
20190314	108.33682	29.50966	723.0	5.01818	334.51721	0.90271	-0.43024	0.35388023	293.52	0.5145488	0.48692685	0.41044006	0.27674153	0.6860834	0.20716013	0.0	0.3430417	0.001753028	0.8	14.6	0.8361	0.9191
20190314	108.41767	29.50966	697.0	4.67042	17.95704	0.95129	0.3083	0.3662555	294.04	0.5261833	0.4952251	0.39155442	0.28039142	0.0	0.28248942	0.0	0.0	0.0017894956	0.8	14.5	0.82185	0.9141
20190314	108.49852	29.50966	661.0	5.08065	287.2092	0.29586	-0.95523	0.345995	294.44	0.5039735	0.47990853	0.40168095	0.28404891	0.0	0.28319252	0.8505228	0.4252614	0.0017116339	0.8	14.4	0.8294	0.91635
20190314	108.57937	29.50966	896.0	6.35702	30.42696	0.86228	0.50644	0.3389256	293.02	0.53582156	0.5027791	0.39247626	0.29403138	0.0	0.19383588	0.0	0.0	0.0018286178	0.7	14.3	0.85615003	0.9363
20190314	108.66022	29.50966	786.0	3.18416	97.58762	-0.13204	0.99124	0.36446968	293.4	0.53966004	0.4973221	0.3987412	0.30417007	0.53773624	0.24054718	0.0	0.26886812	0.0018393322	0.90000004	14.4	0.85845	0.9393
20190314	108.82191	29.50966	1012.0	3.61158	257.09686	-0.2233	-0.97475	0.3849942	293.02	0.5282624	0.50671995	0.41541547	0.27433628	0.0	0.1800824	0.0	0.0	0.0018028202	1.0	14.3	0.8336	0.9165
20190314	108.90276	29.50966	1102.0	3.63662	357.47845	0.99903	-0.044	0.40235013	293.08	0.52604216	0.5225806	0.42554644	0.28138265	0.0	0.18229987	0.0	0.0	0.0017948757	0.90000004	13.4	0.84115005	0.9155
20190314	108.98361	29.50966	1215.5	6.17259	45.41188	0.70201	0.71217	0.47566372	292.66	0.6036123	0.5893742	0.41410485	0.30073953	0.0	0.28151146	0.0	0.0	0.0020625035	1.0	13.1	0.8483	0.9242
20190314	108.01343	29.42881	641.0	8.7543	28.28629	0.88059	0.47388	0.3940746	292.44	0.5354409	0.50623274	0.40929878	0.2863114	1.0	0.13261078	0.0	0.5	0.0018309428	0.8	14.7	0.8402	0.9199
20190314	108.09428	29.42881	624.0	9.83516	206.59566	-0.89419	-0.44769	0.40221778	292.44	0.5217942	0.50474	0.41467553	0.27727237	1.0	0.1080588	0.0	0.5	0.0017842777	0.8	15.0	0.8316	0.911
20190314	108.17513	29.42881	473.0	5.05657	117.21396	-0.45731	0.8893	0.40221778	292.74	0.5208333	0.4950182	0.41533953	0.26611167	1.0	0.13751999	0.11428968	0.5571448	0.001779167	0.8	14.7	0.82495	0.911
20190314	108.25597	29.42881	781.0	6.96331	295.86484	0.43625	-0.89983	0.3907548	292.4	0.5347719	0.50317043	0.39881453	0.28659526	0.9487069	0.12722982	0.0	0.47435346	0.0018289054	0.8	14.5	0.8451	0.92534995
20190314	108.33682	29.42881	807.0	6.10457	292.80377	0.38758	-0.92184	0.37693685	293.08	0.5272565	0.50655943	0.40065974	0.28256512	0.033340115	0.18450303	0.0	0.016670058	0.001799019	0.8	14.5	0.833	0.91805005
20190314	108.57937	29.42881	851.0	4.87194	121.86262	-0.52788	0.84932	0.35363722	293.1	0.52667713	0.49318153	0.40470397	0.2905675	0.0	0.1855375	0.0	0.0	0.0017969195	0.8	14.7	0.85235	0.93044996
20190314	108.66022	29.42881	753.0	5.01009	108.8332	-0.32281	0.94646	0.3536724	293.0	0.49344096	0.4701189	0.43140027	0.27909118	1.0	0.11540726	0.0	0.5	0.0016840989	0.8	14.7	0.8413	0.9238
20190314	108.82191	29.42881	937.0	4.54239	299.74075	0.49608	-0.86828	0.36509848	293.16	0.5161201	0.5010809	0.4382224	0.27070528	0.0	0.17264712	0.0	0.0	0.0017605405	1.0	14.8	0.8312	0.9143
20190314	108.90276	29.42881	1446.0	6.525	102.21408	-0.21157	0.97736	0.38766444	290.94	0.62370515	0.61070573	0.4182179	0.30749857	0.0	0.1355386	0.0	0.0	0.0021437586	1.1	13.6	0.855	0.928
20190314	108.17513	29.34796	756.0	9.15227	307.91089	0.61444	-0.78897	0.4213278	291.13998	0.54351395	0.5102041	0.4034417	0.29686242	1.0	0.011245746	0.0	0.5	0.0018668475	0.8	14.5	0.8571	0.933
20190314	108.25597	29.34796	1035.0	7.73491	216.18095	-0.80716	-0.59034	0.4266137	292.4	0.5257099	0.51203704	0.4011825	0.2717949	0.0	0.11092053	0.21960472	0.10980236	0.0017979136	0.7	14.5	0.8391	0.91595
20190314	108.33682	29.34796	1024.0	5.10816	185.64868	-0.99514	-0.09843	0.4211723	293.44	0.50997484	0.50055003	0.4350117	0.25043157	0.032225247	0.19057317	0.0	0.016112624	0.0017379186	0.8	15.0	0.8223	0.8996
20190314	108.49852	29.34796	813.0	5.22321	158.91063	-0.93302	0.35982	0.39802688	293.91998	0.5454418	0.52239454	0.39811397	0.28830147	0.0	0.30560994	0.16914102	0.08457051	0.0018557493	0.90000004	14.7	0.81525004	0.90680003
20190314	108.57937	29.34796	774.0	4.91652	303.32184	0.54934	-0.8356	0.394463	292.78	0.5295718	0.5037481	0.4281882	0.28452772	1.0	0.15745443	0.0	0.5	0.0018087704	0.8	14.6	0.8387	0.9247
20190314	108.66022	29.34796	764.0	6.54184	59.28012	0.51084	0.85968	0.36703718	292.1	0.50587213	0.48172757	0.42268714	0.27447218	1.0	0.044455606	0.0	0.5	0.0017318457	0.85	14.5	0.84025	0.9227
20190314	108.82191	29.34796	1124.0	10.03932	277.64191	0.13298	-0.99112	0.38083106	293.13998	0.53361946	0.5215012	0.42488104	0.2842742	0.0	0.202341	0.0	0.0	0.0018203572	0.90000004	13.9	0.84650004	0.923
20190314	108.90276	29.34796	1112.0	11.16246	112.7951	-0.38744	0.9219	0.3905416	290.24	0.6190878	0.58826184	0.38291785	0.31536782	1.0	0.05219943	0.0	0.5	0.0021330204	1.1	13.5	0.84354997	0.92775
20190314	107.44749	29.26711	1339.0	8.564	343.27563	0.9577	-0.28777	0.44422916	289.46	0.6152855	0.5725218	0.41352773	0.31580818	1.0	0.0	0.8729933	0.9364966	0.0021256323	0.7	14.4	0.8433	0.92385
20190314	107.52834	29.26711	1624.0	5.689	260.32416	-0.16807	-0.98577	0.4428779	288.78	0.67573214	0.6328744	0.3976073	0.33614925	0.0	0.0	0.0	0.0	0.0023399547	0.90000004	14.1	0.8447	0.9302
20190314	107.93258	29.26711	1161.0	5.96035	326.32587	0.8322	-0.55447	0.44179046	290.9	0.5772429	0.5316159	0.40489346	0.2962138	1.0	0.04638011	1.0	1.0	0.0019843346	0.7	14.3	0.8568	0.9349
20190314	108.09428	29.26711	617.0	7.40115	68.24866	0.37058	0.9288	0.43662345	291.16	0.5327904	0.49272513	0.39466664	0.29324973	1.0	0.0	0.0	0.5	0.0018298888	0.8	14.6	0.8521	0.9289
20190314	108.17513	29.26711	754.0	13.26094	218.5751	-0.78179	-0.62354	0.43662345	291.11	0.55341434	0.5164515	0.40865177	0.30455258	0.48095563	0.025732294	0.0	0.24047782	0.001901049	0.8	14.6	0.8517	0.93065
20190314	108.25597	29.26711	660.0	8.12124	186.76132	-0.99305	-0.11773	0.41388983	292.18	0.5229741	0.4945868	0.4218809	0.26739928	0.68571115	0.083134435	0.0	0.34285557	0.0017899037	0.7	14.8	0.8392	0.9152
20190314	108.41767	29.26711	680.0	4.70561	324.7471	0.81661	-0.57719	0.41213623	290.1	0.5523643	0.51840705	0.39594725	0.31016037	1.0	0.0	0.0	0.5	0.0019040478	0.90000004	14.6	0.828	0.9209
20190314	108.49852	29.26711	726.0	4.83954	341.06036	0.94586	-0.32457	0.40667838	290.82	0.5335256	0.50689656	0.3994422	0.29822373	1.0	0.0	0.0	0.5	0.001834556	0.8	14.5	0.83105	0.9213
20190314	108.66022	29.26711	1008.0	6.17995	63.93982	0.43931	0.89833	0.4273376	292.71997	0.5025933	0.485739	0.41546884	0.26719198	0.1538913	0.10278082	0.0	0.07694565	0.0017169764	0.8	14.1	0.843	0.92365
20190314	107.36664	29.18626	1341.0	6.99708	170.42549	-0.98607	0.16633	0.37767065	293.06	0.64846414	0.59691167	0.38723403	0.31689364	0.0	0.41016036	0.87277675	0.43638837	0.0022127351	0.8	14.7	0.8436	0.9259
20190314	107.60919	29.18626	1464.0	6.21835	158.68431	-0.93159	0.36351	0.41824466	290.82	0.56707317	0.554013	0.38376385	0.27901787	1.0	0.019674502	1.0	1.0	0.0019499111	0.7	14.8	0.82595	0.9103
20190314	108.25597	29.18626	561.0	6.98348	221.0652	-0.75396	-0.65692	0.42251706	291.08	0.55030257	0.51340485	0.41550794	0.29441997	1.0	0.017036587	0.07489361	0.5374468	0.0018905544	0.8	14.7	0.8338	0.922
20190314	108.33682	29.18626	768.0	5.78924	318.69418	0.7512	-0.66008	0.4173488	292.24	0.5903614	0.5300901	0.39598536	0.32240885	0.0	0.21213788	0.0	0.0	0.0020201253	0.90000004	14.5	0.8456	0.9326
20190314	108.41767	29.18626	771.0	3.10759	109.07294	-0.32677	0.9451	0.3855272	293.75998	0.5247593	0.49319372	0.3883618	0.28121683	0.0	0.25072718	0.09173615	0.045868076	0.0017863539	0.8	14.4	0.8231	0.9157
20190314	108.49852	29.18626	802.0	3.38696	263.05759	-0.12087	-0.99267	0.4051869	293.62	0.5057399	0.48589396	0.40246916	0.2765348	0.5172323	0.20155162	1.0	0.75861615	0.0017224301	0.8	14.4	0.82595	0.9132
20190314	108.57937	29.18626	893.0	5.7795	105.91926	-0.27428	0.96165	0.4193994	294.18	0.52122116	0.4963529	0.4119155	0.28330892	0.0	0.28790912	0.6134123	0.30670616	0.0017717764	0.8	14.3	0.8327	0.92145
20190314	108.66022	29.18626	765.0	6.11417	22.47683	0.92403	0.38231	0.4702599	293.12	0.51922387	0.49361515	0.41214475	0.2757036	0.707313	0.17410493	0.38386005	0.5455865	0.0017713697	0.90000004	14.5	0.83860004	0.92265
20190314	108.82191	29.18626	819.0	8.07986	304.99918	0.57356	-0.81916	0.44530493	290.9	0.57035804	0.54444015	0.3969849	0.30483764	1.0	0.03399179	0.24683776	0.62341887	0.001960667	1.0	13.4	0.8429	0.9278
20190314	108.17513	29.10542	783.0	5.70267	120.69358	-0.51045	0.85991	0.42155808	293.06	0.53042793	0.5035998	0.37971598	0.27657238	0.0	0.18818639	0.0	0.0	0.0018099636	0.7	14.75	0.82774997	0.9149
20190314	108.25597	29.10542	520.0	4.53316	210.1637	-0.86459	-0.50247	0.41700056	291.36	0.5616333	0.51488745	0.38606104	0.30306652	1.0	0.06671993	0.06831616	0.5341581	0.0019276267	0.8	14.6	0.84	0.9256
20190314	108.41767	29.10542	769.0	4.6998	54.9444	0.57437	0.8186	0.37122548	294.32	0.53291273	0.50827426	0.38346884	0.29727936	0.0	0.32411522	0.45369157	0.22684579	0.0018106576	0.8	14.3	0.8217	0.9131
20190314	108.49852	29.10542	749.0	6.77455	271.15436	0.02015	-0.9998	0.40698305	293.82	0.5490263	0.52597404	0.39726627	0.30447006	0.0	0.30180758	0.31634396	0.15817198	0.0018685805	0.90000004	14.4	0.8369	0.927
20190314	108.57937	29.10542	744.0	4.88739	8.43109	0.98919	0.14662	0.4058251	293.75998	0.57284635	0.53099024	0.39971754	0.3184225	0.0	0.3400813	0.34542587	0.17271294	0.001950049	1.0	14.4	0.84650004	0.9366
20190314	107.93258	29.02457	978.0	5.42837	56.57341	0.55087	0.83459	0.429971	294.68	0.5460926	0.520587	0.36901867	0.28874093	0.30409488	0.38637525	1.0	0.65204746	0.0018531717	0.7	14.9	0.8305	0.91779995
20190314	108.01343	29.02457	919.0	5.69614	174.58841	-0.99554	0.09431	0.407594	294.32	0.557903	0.534902	0.37181124	0.29817906	0.25580487	0.37087083	1.0	0.62790245	0.001895566	0.7	14.9	0.82850003	0.91805005
20190314	108.09428	29.02457	1022.0	5.87244	335.99838	0.91353	-0.40676	0.39069346	294.13998	0.5659389	0.55296016	0.3998665	0.28360748	0.0	0.3670956	1.0	0.5	0.0019240461	0.6	14.8	0.8265	0.9057
20190314	108.49852	29.02457	882.0	7.88372	290.70273	0.35352	-0.93543	0.4116971	293.32	0.60496616	0.5622363	0.39267558	0.3250201	0.0	0.35430083	0.6279059	0.31395295	0.0020624783	0.90000004	14.4	0.8446	0.9323
20190314	108.57937	29.02457	1111.0	7.30572	332.33075	0.88564	-0.46437	0.41123486	294.02	0.53061223	0.52273583	0.39597318	0.2702462	0.0	0.28857416	0.0	0.0	0.0018046808	0.8	14.2	0.8328	0.9125
20190314	108.66022	29.02457	1100.0	8.03478	161.10374	-0.94611	0.32386	0.4368828	294.9	0.5374098	0.53134716	0.41291022	0.26908565	0.0	0.39304414	1.0	0.5	0.0018223459	0.90000004	14.5	0.8157	0.8998
20190314	108.74107	29.02457	1166.0	4.69437	113.53956	-0.39938	0.91678	0.4368828	294.9	0.5183542	0.51101124	0.41012213	0.26331145	0.0	0.35742	0.0	0.0	0.0017577286	0.8	13.3	0.8383	0.91394997
20190314	107.93258	28.94372	1018.0	4.67844	296.80438	0.45095	-0.89255	0.44475862	294.69998	0.5577974	0.5497464	0.38240445	0.2969974	0.399039	0.41057608	1.0	0.6995195	0.0018927635	0.7	15.0	0.8236	0.9101
20190314	108.01343	28.94372	1036.0	5.53294	64.15083	0.436	0.89994	0.40119	294.22	0.5622817	0.5535345	0.39844835	0.28232822	0.5106378	0.36861512	1.0	0.7553189	0.0019110928	0.7	15.0	0.816	0.90335
20190314	108.33682	28.94372	550.0	7.02792	352.67938	0.99185	-0.12742	0.40618753	294.91998	0.54993784	0.53056026	0.38790926	0.2831442	0.0	0.41876736	0.41928577	0.20964289	0.0018647019	0.8	14.6	0.8238	0.90825
20190314	108.49852	28.94372	1040.0	9.69631	8.09665	0.99003	0.14084	0.4088982	293.78	0.5928144	0.5703157	0.40759215	0.30183947	0.0	0.3800224	0.0	0.0	0.0020178854	0.90000004	13.5	0.83555	0.9216
20190314	108.57937	28.94372	945.0	7.82371	188.35095	-0.9894	-0.14524	0.40817672	294.86	0.59435487	0.5754789	0.36918804	0.30370942	0.0	0.49754882	0.41185576	0.20592788	0.002015719	0.90000004	14.5	0.8084	0.8995
20190314	108.66022	28.94372	1036.0	8.54942	146.3446	-0.83239	0.5542	0.41872832	294.91998	0.57317525	0.55972695	0.40281686	0.285956	0.0	0.46304902	1.0	0.5	0.0019434941	0.90000004	14.5	0.8232	0.90524995
20190314	108.74107	28.94372	993.0	4.74264	216.28386	-0.8061	-0.59179	0.41872832	294.91998	0.56720763	0.56344277	0.40666926	0.2768437	0.0	0.45162162	0.8716603	0.43583015	0.0019232595	0.8	14.4	0.8287	0.9077
20190314	108.01343	28.86287	1110.0	7.36718	156.03374	-0.91378	0.4062	0.4123268	294.62	0.60676366	0.5928695	0.38396624	0.31164455	0.23699483	0.49614456	1.0	0.61849743	0.0020594788	0.7	14.8	0.818	0.9085
20190314	108.33682	28.86287	576.0	5.84311	213.34938	-0.83533	-0.54974	0.39975086	293.61	0.5530272	0.5338983	0.4018563	0.28257686	0.0	0.2872332	0.53122795	0.26561397	0.0018835436	0.8	14.7	0.8229	0.9073
20190314	108.49852	28.86287	783.0	5.63406	121.56622	-0.52348	0.85204	0.41515774	295.36	0.5710145	0.5478326	0.38476384	0.29446787	0.0	0.50528675	0.76922107	0.38461053	0.0019332833	0.8	14.4	0.8139	0.905
20190314	108.57937	28.86287	790.0	5.94499	226.91397	-0.6831	-0.73033	0.40474814	294.78	0.57963735	0.5649042	0.39751354	0.30458134	0.0	0.46067452	0.49073124	0.24536562	0.0019663388	1.0	14.7	0.81865	0.9113
20190314	108.66022	28.86287	946.0	6.6236	181.00478	-0.99985	-0.01754	0.40868106	294.72	0.57128	0.5493384	0.4069602	0.2825886	0.0	0.4383332	0.3094814	0.1547407	0.0019383822	0.90000004	14.7	0.8233	0.9106
20190314	108.74107	28.86287	813.0	4.73166	103.72492	-0.23726	0.97145	0.40868106	295.19998	0.546029	0.52874	0.40784517	0.29112354	0.0	0.44068256	0.0	0.0	0.0018496917	0.90000004	14.6	0.83525	0.91585
20190314	107.85173	28.78202	906.0	4.49943	158.71794	-0.9318	0.36296	0.3832211	295.16	0.56495696	0.5327929	0.3799885	0.30453432	0.65322095	0.47257867	1.0	0.82661045	0.0019140702	0.6	15.5	0.82	0.91190004
20190314	108.49852	28.78202	769.0	4.90232	80.54723	0.16423	0.98642	0.40070748	294.46	0.60446095	0.5628491	0.39426646	0.31005478	0.0	0.47464183	1.0	0.5	0.002052778	0.8	14.5	0.832	0.9206
20190314	108.57937	28.78202	593.0	4.8844	198.02138	-0.95094	-0.30937	0.38117665	295.06	0.53880936	0.5183436	0.42123497	0.27833572	0.0	0.41238955	0.37239888	0.18619944	0.001826101	1.0	14.6	0.8225	0.9083
20190314	108.66022	28.78202	800.0	4.33152	224.09334	-0.71821	-0.69583	0.39609098	293.58	0.5448162	0.5301471	0.3977921	0.2832618	0.65432143	0.26887214	0.25516236	0.4547419	0.0018557674	0.90000004	14.7	0.8254	0.9087
20190314	108.74107	28.78202	836.0	4.03629	94.25773	-0.07424	0.99724	0.39609098	292.82	0.5340031	0.521986	0.41632497	0.26574266	1.0	0.16965982	1.0	1.0	0.0018236564	0.90000004	14.7	0.8235	0.9049
20190314	107.20495	28.70117	1303.0	7.98355	159.28116	-0.93533	0.35378	0.40973222	295.36	0.58797973	0.5424528	0.37227726	0.28919578	0.0	0.5381639	1.0	0.5	0.0019907225	0.7	15.2	0.8461	0.9209
20190314	108.25597	28.70117	678.0	9.27298	105.85501	-0.2732	0.96196	0.4142941	293.7	0.5257883	0.5128582	0.4016529	0.25602242	0.75608486	0.24637415	0.38710058	0.5715927	0.0017902222	0.7	15.3	0.8096	0.89675
20190314	108.33682	28.70117	776.0	9.09991	283.25024	0.2292	-0.97338	0.38475746	291.28	0.57881135	0.5426045	0.39270172	0.30237827	1.0	0.089351974	0.36543292	0.6827165	0.0019871304	0.7	15.3	0.8453	0.92565
20190314	108.41767	28.70117	701.0	5.87543	152.40898	-0.88628	0.46316	0.37705547	292.5	0.5343994	0.51859593	0.4064688	0.27366608	1.0	0.13699175	0.3010692	0.65053463	0.0018270065	0.8	15.2	0.81465	0.902
20190314	108.66022	28.70117	642.0	3.77965	181.08632	-0.99982	-0.01896	0.4257405	293.36	0.53276795	0.5148706	0.406622	0.28227684	1.0	0.2237304	0.3841266	0.69206333	0.0018160894	0.90000004	14.6	0.8308	0.9146
20190314	108.74107	28.70117	849.0	8.37361	279.62518	0.1672	-0.98592	0.4257405	291.13998	0.55615604	0.53453094	0.41107807	0.28589728	1.0	0.03377967	0.7998177	0.89990884	0.0019102702	0.90000004	14.5	0.8468	0.92509997
20190314	107.1241	28.62032	1095.0	6.30941	167.29898	-0.97553	0.21986	0.40801466	295.91998	0.5740741	0.54683363	0.3755047	0.30766562	0.0	0.5702695	1.0	0.5	0.0019399639	0.7	14.7	0.82570004	0.9153
20190314	107.20495	28.62032	1383.0	6.50244	56.54532	0.55128	0.83432	0.38610104	294.75998	0.5971539	0.5684114	0.4108456	0.28787878	0.0	0.49236193	1.0	0.5	0.0020258988	0.7	14.4	0.829	0.9084
20190314	108.66022	28.62032	619.0	4.77443	313.16876	0.68415	-0.72934	0.44844502	292.62	0.5570313	0.52612686	0.39853677	0.29535127	1.0	0.19073802	0.42931128	0.71465564	0.0019035995	0.90000004	14.5	0.85395	0.93035
20190314	107.20495	28.53948	1083.0	8.85624	197.83447	-0.95195	-0.30627	0.37264958	295.86	0.5204413	0.5060285	0.40217957	0.26737967	0.0	0.46107394	1.0	0.5	0.0017590798	0.6	15.1	0.8303	0.91
20190314	107.52834	28.53948	1081.0	7.54938	250.74669	-0.32975	-0.94407	0.4031916	296.24	0.5159396	0.50280374	0.40529183	0.2599309	0.0	0.49202523	0.5175368	0.2587684	0.0017416271	0.6	15.4	0.87049997	0.92980003
20190314	107.60919	28.53948	1001.0	6.3396	123.54977	-0.55266	0.83341	0.4031916	297.62	0.53785145	0.52155477	0.3919318	0.28775397	0.0	0.677934	0.3653931	0.18269655	0.0018071751	0.6	15.3	0.8163	0.9052
20190314	108.57937	28.53948	673.0	4.20619	16.68347	0.95791	0.28708	0.40250832	292.78	0.56142366	0.5250845	0.41055518	0.29166666	1.0	0.21561846	1.0	1.0	0.0019175615	0.90000004	14.7	0.83485	0.9179
20190314	107.52834	28.45863	1031.0	6.31275	111.41142	-0.36506	0.93098	0.39553416	296.91998	0.54629314	0.5272465	0.39757988	0.27477476	0.0	0.6212324	1.0	0.5	0.0018398665	0.6	15.2	0.84025	0.91505
20190314	107.60919	28.45863	1065.0	4.34971	344.17822	0.96211	-0.27265	0.39553416	296.97998	0.5878165	0.55089974	0.40395218	0.32071185	0.0	0.7094146	0.70513487	0.35256743	0.0019793136	0.6	15.0	0.83	0.9228
20190314	107.69004	28.45863	1060.0	4.85592	304.03046	0.55963	-0.82874	0.385751	294.94	0.621189	0.5758058	0.40770254	0.33356118	0.0	0.55854243	0.7463947	0.37319735	0.0021061539	0.90000004	14.9	0.8335	0.92340004
20190314	106.9624	28.37778	1138.0	6.37182	154.99712	-0.90629	0.42266	0.34114644	294.81	0.5434618	0.51474655	0.38665307	0.28270873	0.0	0.3950249	0.0	0.0	0.0018434307	0.7	15.1	0.87409997	0.93729997
20190314	107.52834	28.37778	1094.0	5.83265	278.87451	0.15427	-0.98803	0.39504763	295.55	0.53783506	0.5185185	0.40013638	0.28109646	0.0	0.46172357	0.6362253	0.31811264	0.001819777	0.6	15.1	0.82585	0.9108
20190314	107.77088	28.37778	1027.0	4.34263	117.26299	-0.45808	0.88891	0.41758308	293.6	0.528715	0.51326495	0.39805213	0.284613	1.0	0.24132538	0.09424986	0.5471249	0.0018008004	0.6	15.3	0.8204	0.9127
20190314	108.57937	28.37778	780.0	3.68734	310.11572	0.64433	-0.76474	0.4147561	297.19998	0.49326998	0.49250457	0.39961308	0.25908893	0.0	0.54834354	0.9886986	0.4943493	0.0016597242	0.8	15.1	0.8157	0.8992
20190314	108.57937	28.29693	825.0	4.7383	231.83203	-0.61797	-0.7862	0.37647492	296.91998	0.5078754	0.50832516	0.40339234	0.26737967	0.0	0.5471969	0.14095144	0.07047572	0.0017104789	0.8	15.2	0.81025004	0.89595
20190314	108.66022	28.29693	855.0	4.31913	321.07141	0.77793	-0.62835	0.3764328	296.19998	0.5406836	0.53280187	0.39437664	0.28256673	0.0	0.53507274	0.72911316	0.36455658	0.0018254006	0.8	15.2	0.8251	0.9142
20190314	107.77088	28.21608	880.0	4.67527	6.46384	0.99364	0.11258	0.36453652	296.22998	0.5519776	0.53720134	0.4061367	0.2776699	0.0	0.5599789	1.0	0.5	0.0018633413	0.7	15.2	0.8499	0.91725004
20190314	108.57937	28.21608	877.0	4.09809	276.21652	0.10829	-0.99412	0.3720975	296.32	0.531384	0.5317274	0.39910585	0.2769663	0.0	0.52976936	0.0	0.0	0.0017932774	1.0	15.3	0.8073	0.8939
20190314	108.66022	28.21608	1038.0	5.1185	62.74609	0.45793	0.88899	0.39900288	296.69998	0.57155246	0.5631888	0.39178458	0.29254115	0.0	0.64759046	0.8272081	0.41360405	0.001926365	0.90000004	15.1	0.8141	0.9016
20190314	107.60919	28.13523	1045.0	4.43313	106.17393	-0.27855	0.96042	0.416858	295.97998	0.5851155	0.55861557	0.40383345	0.2882615	0.0	0.59820306	0.88045084	0.44022542	0.0019768751	0.6	14.4	0.84430003	0.9166
20190314	107.69004	28.13523	907.0	2.62191	67.17178	0.38797	0.92167	0.38360995	296.62	0.56602675	0.53949225	0.42353648	0.28565237	0.0	0.6283078	0.7896362	0.3948181	0.0019082555	0.6	15.0	0.8253	0.9101
20190314	108.66022	28.13523	915.0	4.57726	177.80714	-0.99927	0.03826	0.41525683	297.36	0.541636	0.54186046	0.40606934	0.25762713	0.0	0.65817374	1.0	0.5	0.0018214824	0.8	15.1	0.7968	0.884
20190314	107.52834	28.05439	914.0	2.82092	171.34918	-0.98862	0.15041	0.38081703	297.4	0.5349621	0.5125683	0.409388	0.27567568	0.0	0.6493228	0.57642424	0.28821212	0.0017987967	0.6	14.3	0.8267	0.90905
20190314	108.57937	28.05439	1228.0	6.97969	278.89111	0.15456	-0.98798	0.39177638	297.12	0.58295625	0.5860675	0.3829414	0.29581428	0.0	0.71453744	1.0	0.5	0.0019620229	0.90000004	14.9	0.8053	0.8947
20190314	108.66022	28.05439	1112.0	7.3563	2.54614	0.99901	0.04442	0.4173318	296.28	0.61878926	0.59937155	0.4031861	0.3204974	0.0	0.6969811	0.0	0.0	0.0020885286	1.0	13.7	0.8341	0.918
20190314	107.36664	27.97354	1110.0	3.82589	99.69525	-0.16841	0.98572	0.36210573	296.52	0.54987425	0.52669036	0.39071795	0.28627452	0.0	0.5863014	1.0	0.5	0.0018544255	0.6	14.3	0.82729995	0.9126
20190314	107.44749	27.97354	968.0	4.62281	4.07918	0.99747	0.07114	0.36867166	297.63998	0.5265469	0.5068386	0.43035644	0.26446888	0.0	0.65793824	0.76971257	0.38485628	0.0017690731	0.6	14.3	0.8275	0.9051
20190314	107.52834	27.97354	849.0	2.2741	107.29855	-0.29735	0.95477	0.37014183	297.91998	0.5222552	0.4982505	0.41638854	0.27751347	0.0	0.67870605	0.0	0.0	0.0017530048	0.6	14.3	0.83915	0.921
20190314	107.60919	27.97354	816.0	1.07655	79.716	0.17853	0.98393	0.37014183	297.44	0.53826106	0.5146483	0.40775457	0.29877284	0.0	0.65993696	0.0	0.0	0.0018096458	0.7	14.3	0.86800003	0.93815005
20190314	108.25597	27.97354	802.0	8.30913	260.90256	-0.15811	-0.98742	0.3389112	297.33997	0.52414227	0.506232	0.41032147	0.28339854	0.0	0.6220481	1.0	0.5	0.0017627709	0.6	15.0	0.86685	0.93025
20190314	108.57937	27.97354	1222.0	8.47488	309.26108	0.63285	-0.77427	0.4464348	295.69998	0.65960914	0.6175055	0.39765155	0.359352	0.0	0.71727973	1.0	0.5	0.0022306703	1.3000001	14.8	0.8527	0.9375
20190314	107.28579	27.89269	1013.0	2.11684	101.23983	-0.19492	0.98082	0.35030526	295.36	0.5173554	0.50095016	0.4355534	0.2583642	1.0	0.4033287	0.800046	0.900023	0.0017516096	0.6	14.5	0.8595	0.9182
20190314	107.36664	27.89269	1233.0	5.19217	256.94382	-0.22591	-0.97415	0.36981812	297.41998	0.5553057	0.550374	0.40283898	0.27115718	0.0	0.6913045	1.0	0.5	0.001867076	0.6	14.3	0.8311	0.9057
20190314	107.44749	27.89269	983.0	7.53876	129.45171	-0.63543	0.77216	0.3684075	297.58	0.5548792	0.5257851	0.4099447	0.27808157	0.043954078	0.7072531	0.6561492	0.35005164	0.0018646388	0.6	14.3	0.8233	0.90680003
20190314	107.52834	27.89269	814.0	0.93156	126.55244	-0.59556	0.80331	0.3781646	297.97998	0.5106782	0.49339408	0.4404647	0.26883215	0.0	0.6624144	0.0	0.0	0.0017138002	0.5	14.0	0.8758	0.9363
20190314	107.60919	27.89269	835.0	0.91888	345.49612	0.96813	-0.25045	0.3781646	297.08	0.51105964	0.4948174	0.430244	0.2749701	0.0	0.5698604	0.46125174	0.23062587	0.0017202762	0.5	14.4	0.8891	0.94605
20190314	108.25597	27.89269	562.0	4.61918	259.42255	-0.18356	-0.98301	0.36313263	298.68	0.49586776	0.48621443	0.42021278	0.2583668	0.0	0.7060582	1.0	0.5	0.0016601974	0.7	14.8	0.86275	0.92275
20190314	108.33682	27.89269	763.0	5.09647	232.67725	-0.6063	-0.79523	0.38049138	297.6	0.5754763	0.5585087	0.39184397	0.29980558	0.0	0.7503132	1.0	0.5	0.001933724	0.8	15.2	0.8318	0.9177
20190314	107.36664	27.81184	874.0	3.67405	165.24515	-0.96702	0.25468	0.38238296	297.97998	0.53149265	0.5223707	0.41189113	0.26681316	0.21243794	0.7030262	0.8080577	0.5102478	0.0017836522	0.6	14.3	0.8605	0.9174
20190314	107.52834	27.81184	822.0	1.48112	304.63553	0.56835	-0.82278	0.3817611	297.72	0.5263158	0.50409824	0.4278497	0.28432828	0.0	0.6658195	0.8992582	0.4496291	0.0017678215	0.6	14.0	0.87595	0.9391
20190314	107.60919	27.81184	909.0	2.28363	10.50509	0.98324	0.18232	0.3817611	296.94	0.5114912	0.49749905	0.41309828	0.2784948	0.0	0.5561739	0.0	0.0	0.0017225405	0.6	14.4	0.886	0.9425
20190314	108.25597	27.81184	629.0	3.79316	268.07974	-0.03351	-0.99944	0.37521946	298.47998	0.51973283	0.49864393	0.4007606	0.28699553	0.0	0.731978	1.0	0.5	0.0017412653	0.6	14.8	0.8654	0.932
20190314	108.33682	27.81184	696.0	3.23958	276.1514	0.10716	-0.99424	0.38969356	295.63998	0.5711546	0.54164743	0.40203345	0.3032549	1.0	0.53507066	1.0	1.0	0.0019319261	0.8	15.0	0.859	0.9296
20190314	107.20495	27.73099	858.0	2.80576	259.58987	-0.18069	-0.98354	0.38516745	296.86	0.53782666	0.5089005	0.43837136	0.27277365	0.0	0.5985161	0.75513214	0.37756607	0.0018117182	0.6	14.4	0.88125	0.9369
20190314	107.28579	27.73099	875.0	3.11177	133.04063	-0.68252	0.73087	0.4094813	294.65	0.5527638	0.526526	0.4161009	0.27513418	1.0	0.39580753	1.0	1.0	0.0018760015	0.7	14.2	0.8694	0.9289
20190314	107.36664	27.73099	834.0	2.91781	319.42642	0.75957	-0.65042	0.40624472	297.78	0.54623514	0.52750564	0.4290254	0.2661607	0.0	0.71114504	1.0	0.5	0.0018343581	0.7	13.9	0.87100005	0.93055
20190314	107.44749	27.73099	882.0	1.87957	38.33496	0.7844	0.62026	0.38299334	296.96	0.5386758	0.5192308	0.4077253	0.28605202	0.0	0.6106071	0.0	0.0	0.0018139676	0.7	14.1	0.88600004	0.94245
20190314	107.52834	27.73099	884.0	2.4387	249.92584	-0.34324	-0.93925	0.40167153	297.68	0.5205327	0.5033557	0.43632013	0.26375985	0.0	0.65040505	0.7213899	0.36069494	0.0017486319	0.6	14.1	0.8807	0.93535
20190314	108.25597	27.73099	591.0	4.8671	112.48959	-0.38252	0.92395	0.39762613	298.36	0.53900576	0.5161077	0.40608263	0.3027321	0.0	0.75750154	1.0	0.5	0.0018065618	0.7	14.7	0.8811	0.94345
20190314	108.41767	27.73099	994.0	6.40653	192.1566	-0.97758	-0.21058	0.4452986	297.74	0.5779412	0.5923616	0.39049587	0.27260897	0.0	0.7700296	1.0	0.5	0.0019410936	0.90000004	15.0	0.7997	0.88409996
20190314	106.47731	27.65014	1075.0	2.47453	157.75832	-0.9256	0.37851	0.3618998	295.06	0.51384616	0.5016738	0.45865953	0.23151824	0.44927558	0.36564556	0.1442749	0.29677525	0.0017414972	0.6	12.9	0.85325	0.91400003
20190314	107.20495	27.65014	860.0	2.83161	243.5206	-0.44588	-0.89509	0.4215019	296.58	0.5542776	0.52035946	0.4131596	0.29126763	0.6031159	0.60115004	0.0	0.30155796	0.0018688975	0.7	14.5	0.87675	0.9376
20190314	107.28579	27.65014	933.0	3.82634	350.21747	0.98546	-0.16991	0.43606865	296.86	0.5455047	0.52180874	0.40746427	0.2737893	0.0	0.6134194	0.0	0.0	0.0018375824	0.6	14.2	0.87195003	0.9312
20190314	107.36664	27.65014	1055.0	4.56583	291.67093	0.36928	-0.92932	0.43491784	297.18	0.55616856	0.54130995	0.395323	0.28268877	0.22335136	0.6678156	0.0	0.11167568	0.0018714872	0.6	14.2	0.8821	0.93764997
20190314	107.44749	27.65014	878.0	3.1453	112.53276	-0.38321	0.92366	0.42240253	297.58	0.53734064	0.517171	0.3971666	0.2764191	0.38497907	0.6727573	0.0	0.19248953	0.0018057015	0.7	14.1	0.82895005	0.91830003
20190314	107.52834	27.65014	863.0	2.73259	256.4996	-0.23345	-0.97237	0.39553726	298.12	0.49963766	0.47776628	0.42912924	0.25446865	0.0	0.6555295	0.31446728	0.15723364	0.0016759617	0.6	13.9	0.874	0.92925
20190314	107.77088	27.65014	1001.0	3.40442	324.08438	0.80988	-0.58659	0.41591015	298.22	0.50019896	0.49036714	0.41468155	0.25293234	0.0	0.66694844	0.3042411	0.15212055	0.0016772817	0.5	14.2	0.828	0.90705
20190314	107.85173	27.65014	758.0	6.10672	85.62026	0.07637	0.99708	0.45195198	298.13998	0.5457794	0.5128157	0.40412152	0.28672892	0.0	0.74792385	0.5993254	0.2996627	0.0018306146	0.8	14.2	0.86395	0.93155
20190314	107.93258	27.65014	714.0	4.66285	352.52939	0.99151	-0.13002	0.3962971	298.08	0.5059406	0.4893617	0.43320325	0.27032462	0.0	0.6635867	0.8018822	0.4009411	0.0016973317	0.7	14.5	0.82519996	0.915
20190314	108.25597	27.65014	748.0	6.01804	217.09349	-0.79765	-0.60312	0.39041358	297.86	0.5577313	0.5378788	0.42080003	0.29087895	0.0	0.74229807	0.5625948	0.2812974	0.0018724612	0.90000004	15.25	0.83	0.9143
20190314	104.69865	27.5693	1676.0	6.28416	312.58862	0.67673	-0.73623	0.41562092	296.28	0.5244076	0.5346805	0.40953994	0.25229865	1.0	0.5122768	0.031075403	0.5155377	0.0017699731	0.6	11.6	0.88265	0.9309
20190314	106.07307	27.5693	1177.5	5.07211	104.46619	-0.24981	0.9683	0.41873953	296.34	0.5535466	0.5284261	0.39686865	0.28273463	0.0	0.57455415	0.0	0.0	0.0018679443	0.7	12.5	0.8995	0.9486
20190314	106.15392	27.5693	1068.5	4.57455	156.20886	-0.91502	0.4034	0.3961283	296.78	0.5582426	0.53618675	0.4282776	0.2843906	0.0	0.629884	0.91290647	0.45645323	0.0018809981	0.7	12.4	0.8823	0.9384
20190314	106.23477	27.5693	976.0	2.27153	167.65245	-0.97687	0.21384	0.3957613	296.94	0.5108262	0.49057472	0.456761	0.26280993	0.11359142	0.5549032	0.55989873	0.33674508	0.001720301	0.7	12.3	0.866	0.92359996
20190314	106.31561	27.5693	981.0	2.50213	167.3006	-0.97554	0.21984	0.37377506	296.78	0.54780155	0.51445085	0.45319366	0.27426863	0.0	0.609513	0.0	0.0	0.001845817	0.90000004	12.8	0.8335	0.91355
20190314	106.47731	27.5693	920.0	2.16294	184.70119	-0.99664	-0.08196	0.35625374	295.37	0.5558518	0.517267	0.45038658	0.27985305	0.07772991	0.47721457	0.0	0.038864955	0.0018818831	0.8	12.8	0.86325	0.9286
20190314	107.1241	27.5693	891.0	1.89597	9.00117	0.98769	0.15645	0.3839985	297.71	0.5426173	0.5129074	0.44758734	0.27256444	0.0	0.69669574	0.7262665	0.36313325	0.0018226373	0.7	14.1	0.82640004	0.908
20190314	107.20495	27.5693	923.0	3.55878	306.49277	0.59472	-0.80393	0.42479923	296.94	0.57322264	0.5408561	0.41446924	0.29300806	0.3894698	0.67619526	0.0	0.1947349	0.0019304325	0.8	14.4	0.8741	0.9373
20190314	107.28579	27.5693	1068.0	3.59714	272.3631	0.04123	-0.99915	0.4233101	298.63998	0.55707204	0.5386799	0.41448265	0.2712886	0.022832418	0.82288384	0.0	0.011416209	0.0018653632	0.6	14.3	0.87444997	0.93175
20190314	107.36664	27.5693	1145.0	2.92146	308.1474	0.61769	-0.78642	0.44900537	298.4	0.6027197	0.5809145	0.3948083	0.30443257	0.0	0.89030546	0.21869498	0.10934749	0.0020198382	0.7	14.3	0.8852	0.9417
20190314	107.44749	27.5693	976.0	4.97326	87.9215	0.03627	0.99934	0.44028798	299.43	0.54559624	0.522943	0.39654145	0.2742808	0.13095005	0.8825713	0.34805027	0.23950016	0.0018221162	0.6	14.1	0.8338	0.917
20190314	107.69004	27.5693	930.0	4.69575	161.66533	-0.94924	0.31457	0.37722376	298.5	0.55318534	0.53152907	0.40095294	0.28528315	0.0	0.8003988	1.0	0.5	0.0018532173	0.8	14.2	0.8787	0.93474996
20190314	107.77088	27.5693	939.0	6.75152	163.19849	-0.95731	0.28906	0.4513934	298.5	0.541387	0.5308093	0.3855508	0.26948136	0.0	0.7768608	0.776177	0.3880885	0.0018136918	0.7	14.2	0.8428	0.9161
20190314	107.85173	27.5693	736.0	5.58219	56.95428	0.54531	0.83824	0.45196396	298.25998	0.52545154	0.5094514	0.40613765	0.27710146	0.0	0.7203321	0.53377366	0.26688683	0.0017617233	0.7	13.9	0.8707	0.9326
20190314	107.93258	27.5693	973.0	4.5351	285.22992	0.26269	-0.96488	0.40598547	298.86	0.54532313	0.5312736	0.39910424	0.29852378	0.0	0.8223688	1.0	0.5	0.0018246777	0.7	14.7	0.8808	0.941
20190314	108.01343	27.5693	986.0	4.03696	42.18731	0.74095	0.67156	0.39476132	298.88	0.5410512	0.5276656	0.40694305	0.28847158	0.0	0.8159138	0.8456603	0.42283016	0.0018102623	0.6	14.7	0.86945	0.93145
20190314	108.25597	27.5693	781.0	3.79146	345.68326	0.96894	-0.24728	0.37896568	298.02	0.53768456	0.53625536	0.40832776	0.2795793	0.0	0.7193793	0.13002042	0.06501021	0.0018041896	0.90000004	15.1	0.8112	0.8995
20190314	104.6178	27.48845	1673.0	8.47098	329.14185	0.85844	-0.51291	0.3994663	298.3	0.51634663	0.5458861	0.40984714	0.24936917	0.29301086	0.70664793	0.27230754	0.2826592	0.0017309643	0.6	11.6	0.87995005	0.9261
20190314	106.15392	27.48845	1114.0	3.43384	57.89643	0.53145	0.84709	0.38859102	296.84	0.5270184	0.49852216	0.45164958	0.25445563	0.0	0.575562	1.0	0.5	0.0017754294	0.6	12.6	0.89024997	0.9386
20190314	106.23477	27.48845	1066.0	2.41017	346.32681	0.97166	-0.23638	0.3846535	297.04	0.5215658	0.49531788	0.44283646	0.2767386	0.0	0.58587784	0.0	0.0	0.0017558773	0.6	12.4	0.89675	0.9481
20190314	106.31561	27.48845	1015.0	3.29459	22.67267	0.92272	0.38547	0.35649762	296.28	0.52577555	0.4930362	0.43421867	0.28061455	0.26451457	0.51488453	0.0	0.13225728	0.0017745901	0.90000004	12.5	0.9017	0.95274997
20190314	106.9624	27.48845	958.0	2.44858	197.80823	-0.95209	-0.30583	0.37743238	298.41998	0.50259423	0.48405188	0.4332139	0.2603716	0.0	0.6922698	0.0	0.0	0.0016841842	0.6	14.0	0.82255	0.90569997
20190314	107.20495	27.48845	905.0	3.66367	176.46837	-0.9981	0.0616	0.43525156	297.41998	0.5564759	0.52070177	0.41247284	0.28441215	0.0	0.6936128	0.0	0.0	0.0018710104	0.8	14.4	0.8385	0.92455
20190314	107.28579	27.48845	1047.0	3.20022	250.74286	-0.32981	-0.94405	0.43340254	298.38	0.49906534	0.48922879	0.4235537	0.25209254	0.0	0.68128717	0.0	0.0	0.001672583	0.7	14.2	0.86259997	0.9232
20190314	107.36664	27.48845	887.0	4.51733	134.96526	-0.70668	0.70754	0.42870948	298.52	0.5497892	0.5318392	0.40258896	0.27479893	0.13147512	0.7957023	0.6492419	0.3903585	0.0018417165	0.8	14.1	0.8343	0.9111
20190314	107.44749	27.48845	802.0	3.5462	191.48253	-0.97999	-0.19907	0.4353122	297.54	0.5516014	0.51820976	0.40009233	0.3004737	0.35572898	0.6965898	0.62015235	0.48794067	0.001853873	0.90000004	14.2	0.8833	0.9438
20190314	107.52834	27.48845	817.0	5.58613	184.5356	-0.99687	-0.07908	0.42629376	298.04	0.5302058	0.5080948	0.40489134	0.28292215	0.3813202	0.70675844	0.6843736	0.5328469	0.0017789752	0.7	14.0	0.8782	0.9386
20190314	107.60919	27.48845	778.0	5.57299	135.91495	-0.71831	0.69573	0.42629376	298.46	0.55105275	0.5269598	0.4105438	0.28556678	0.0	0.79193896	0.98735106	0.49367553	0.0018463203	0.8	14.0	0.88135	0.94035
20190314	107.69004	27.48845	727.0	4.13233	268.8205	-0.02059	-0.99979	0.4076269	297.74	0.609169	0.5623881	0.39422432	0.34001416	0.0	0.8332623	1.0	0.5	0.0020459765	0.90000004	14.2	0.8889	0.9512
20190314	107.77088	27.48845	889.0	7.14334	39.11868	0.77584	0.63093	0.4551021	298.1	0.56524944	0.5402432	0.39363635	0.2964072	0.0	0.78253484	0.950246	0.475123	0.0018961739	0.8	14.1	0.8793	0.94215
20190314	107.85173	27.48845	987.0	5.46301	251.69057	-0.31415	-0.94937	0.46219388	298.24	0.56135017	0.5496967	0.38847798	0.29880005	0.0	0.7894462	1.0	0.5	0.0018822096	0.7	14.0	0.88189995	0.94235003
20190314	107.93258	27.48845	1059.0	3.83267	60.65741	0.49003	0.87171	0.42012438	299.06	0.5423063	0.539706	0.40466428	0.27813178	0.0	0.837245	0.0	0.0	0.0018133696	0.6	14.5	0.8397	0.9112
20190314	108.01343	27.48845	881.0	3.54237	122.56274	-0.53822	0.8428	0.42000714	297.8	0.53570896	0.52518284	0.39203778	0.28097585	0.0	0.692526	0.6449792	0.3224896	0.0017988884	0.8	14.8	0.8302	0.9126
20190314	108.17513	27.48845	677.0	4.98567	342.1658	0.95195	-0.30626	0.41342002	298.74	0.55425537	0.5307275	0.39781788	0.29365784	0.0	0.8277202	0.6169658	0.3084829	0.0018553103	0.90000004	14.9	0.8335	0.92260003
20190314	106.88155	27.4076	898.0	1.99292	36.46704	0.8042	0.59436	0.37085086	297.8	0.5141433	0.48757416	0.4616795	0.25634038	0.24823064	0.6504686	0.0	0.12411532	0.0017264718	0.8	13.8	0.86230004	0.9252
20190314	106.9624	27.4076	830.0	2.04671	194.75566	-0.96702	-0.2547	0.40472442	297.82	0.52803737	0.49698988	0.4512906	0.2735697	0.14155124	0.679591	0.0	0.07077562	0.0017730084	0.7	14.0	0.87255	0.9359
20190314	107.04325	27.4076	928.0	3.8352	221.22269	-0.75215	-0.65899	0.40472442	297.06	0.56384695	0.53355676	0.40034747	0.29935354	0.0	0.67032105	0.0	0.0	0.0018980912	0.7	14.3	0.87775	0.9405
20190314	107.1241	27.4076	921.0	4.063	57.67201	0.53477	0.845	0.43765277	297.5	0.54752344	0.5148482	0.40215376	0.28705493	0.0	0.6843675	0.0	0.0	0.001840415	0.7	14.3	0.86335003	0.93069994
20190314	107.20495	27.4076	993.0	4.1787	277.00476	0.12195	-0.99254	0.45378506	297.36	0.50710225	0.48560852	0.4261223	0.2555108	0.0	0.5912847	0.0	0.0	0.001705348	0.6	14.3	0.8433	0.9225
20190314	107.28579	27.4076	918.0	2.72544	136.38542	-0.724	0.6898	0.43187684	298.46	0.50909984	0.4976452	0.4355024	0.25628585	0.0	0.70908374	0.0	0.0	0.0017057557	0.8	14.1	0.8638	0.9261
20190314	107.36664	27.4076	770.0	4.07099	76.21986	0.2382	0.97122	0.422378	298.28	0.5148073	0.48815605	0.41645336	0.28998244	0.0	0.7015663	0.0	0.0	0.0017259195	0.8	14.2	0.8802	0.9403
20190314	107.52834	27.4076	826.0	4.13348	55.96352	0.55972	0.82868	0.44745734	298.19998	0.5140914	0.48444912	0.40495053	0.2868421	0.0	0.6918669	1.0	0.5	0.0017239819	0.7	14.1	0.8865	0.9466
20190314	107.69004	27.4076	936.0	4.13654	263.30341	-0.11661	-0.99318	0.45890996	297.75998	0.5375375	0.5126445	0.4101624	0.28578138	0.0	0.6919368	0.9546776	0.4773388	0.0018052713	0.7	14.0	0.88294995	0.94095004
20190314	107.77088	27.4076	734.0	5.10048	96.4967	-0.11315	0.99358	0.45634556	298.68	0.538862	0.5215583	0.39711905	0.28827918	0.0	0.7906465	0.8386653	0.41933265	0.0018041449	0.7	14.0	0.87195003	0.93425
20190314	107.85173	27.4076	925.0	4.69544	217.76714	-0.79051	-0.61245	0.4537967	297.54	0.5961492	0.57027155	0.39690655	0.31946287	0.0	0.78553426	1.0	0.5	0.0020035934	1.0	14.4	0.8839	0.9443
20190314	107.93258	27.4076	968.0	2.75831	181.7673	-0.99952	-0.03084	0.4062851	297.74	0.57197857	0.5555556	0.40786752	0.28843752	0.0	0.7580819	0.84051114	0.42025557	0.0019210674	1.0	14.5	0.85835004	0.92385
20190314	108.09428	27.4076	1072.0	8.90842	69.67419	0.34736	0.93773	0.4517866	297.69	0.6272766	0.5944609	0.3775473	0.31903157	0.0	0.86509126	1.0	0.5	0.0021071471	0.90000004	13.6	0.844	0.9303
20190314	106.07307	27.32675	1297.0	3.76603	136.46524	-0.72496	0.68879	0.36050767	296.43	0.52459866	0.52276963	0.41203102	0.24339682	0.29765347	0.5282479	0.0	0.14882673	0.001769722	0.5	12.6	0.8509	0.9121
20190314	106.88155	27.32675	892.0	3.77115	326.95566	0.83825	-0.54529	0.3666138	296.88	0.58216727	0.53145236	0.41701293	0.30395973	0.52794445	0.68758875	0.10682418	0.3173843	0.0019609514	0.8	14.2	0.87975	0.9451
20190314	106.9624	27.32675	962.0	1.59585	352.3764	0.99116	-0.13266	0.3838445	297.36	0.5294631	0.4977169	0.43372998	0.28153065	0.0	0.6344495	0.0	0.0	0.0017805459	0.7	14.0	0.8753	0.9376
20190314	107.04325	27.32675	969.0	2.13186	77.42085	0.21779	0.976	0.3838445	297.16	0.5333103	0.49659202	0.41703165	0.2767894	0.0	0.62107176	0.38652858	0.19326429	0.0017946907	0.7	14.1	0.86825	0.9351
20190314	107.1241	27.32675	952.0	6.07127	228.50656	-0.66253	-0.74903	0.40198964	297.3	0.51457196	0.48333958	0.407355	0.28285807	0.08071491	0.5994199	0.0	0.040357456	0.0017308173	0.6	14.1	0.86214995	0.9306
20190314	107.20495	27.32675	953.0	3.30045	130.96194	-0.65556	0.75515	0.43034643	297.66	0.51424813	0.49601594	0.4105926	0.2774019	0.0	0.6361472	0.0	0.0	0.001727636	0.7	14.1	0.8603	0.92775
20190314	107.28579	27.32675	774.0	2.96758	44.70029	0.7108	0.7034	0.4106652	298.02	0.56370413	0.52401876	0.39425087	0.3217223	0.0	0.7710243	0.0	0.0	0.0018914978	0.8	14.15	0.8819	0.9464
20190314	107.52834	27.32675	998.0	4.38086	13.25173	0.97337	0.22923	0.41160536	298.5	0.53815186	0.51947397	0.40985358	0.2835821	0.0	0.7704324	0.414862	0.207431	0.0018028538	0.6	14.3	0.88205004	0.9421
20190314	107.60919	27.32675	931.0	3.80085	55.90409	0.56058	0.8281	0.41160536	297.91998	0.5393759	0.51599413	0.40155846	0.2909943	0.0	0.71226424	1.0	0.5	0.0018104723	0.7	14.3	0.8918	0.9489
20190314	107.69004	27.32675	831.0	2.98313	124.72384	-0.56962	0.82191	0.44769284	298.52	0.5376321	0.52088976	0.42995694	0.269944	0.0	0.771489	1.0	0.5	0.001800992	0.7	14.1	0.8744	0.9354
20190314	107.77088	27.32675	762.0	3.17417	68.08083	0.3733	0.92771	0.45179275	298.28	0.5634727	0.5348357	0.39699757	0.3103124	0.0	0.7979097	1.0	0.5	0.0018890729	0.8	14.0	0.8935	0.9509
20190314	107.85173	27.32675	735.0	4.42827	198.30841	-0.94938	-0.31413	0.42766595	297.9	0.5715994	0.54321635	0.40221608	0.318454	0.0	0.77419335	0.79442936	0.39721468	0.0019187628	1.1	14.4	0.89075	0.9517
20190314	107.93258	27.32675	846.0	5.20733	262.91742	-0.1233	-0.99237	0.40703908	297.4	0.64044946	0.6022155	0.39021486	0.35688794	0.0	0.8611862	1.0	0.5	0.0021534953	1.2	14.6	0.88285	0.9483
20190314	106.88155	27.2459	997.0	2.83758	331.25211	0.87674	-0.48096	0.4042313	296.47998	0.57749414	0.5412483	0.4096446	0.3059977	0.39695057	0.6360774	0.0	0.19847529	0.0019478352	0.8	14.2	0.87	0.93665004
20190314	106.9624	27.2459	1032.0	1.76688	78.36041	0.20175	0.97944	0.3866981	297.68	0.56426275	0.540941	0.4410785	0.28026655	0.0	0.7363706	1.0	0.5	0.0018955347	0.8	14.0	0.86325	0.928
20190314	107.04325	27.2459	895.0	3.28191	41.76052	0.74594	0.66602	0.3866981	297.78	0.54967946	0.5170434	0.41711336	0.28814495	0.0	0.7179465	0.0	0.0	0.0018459248	0.8	14.0	0.86265004	0.9327
20190314	107.1241	27.2459	923.0	3.64663	0.25687	0.99999	0.00448	0.42171282	297.52	0.5402102	0.50811946	0.40762573	0.2889064	0.0	0.6721063	0.0	0.0	0.0018157106	0.7	14.0	0.86	0.92995
20190314	107.20495	27.2459	1004.0	3.20087	339.39532	0.93603	-0.35192	0.43946418	297.32	0.5399289	0.513956	0.40626028	0.29358718	0.0	0.65065837	0.0	0.0	0.0018159858	0.6	14.1	0.8787	0.9418
20190314	107.36664	27.2459	965.0	2.69314	346.19156	0.9711	-0.23868	0.40082404	298.56	0.5175297	0.4939244	0.42280287	0.25694838	0.0	0.73596394	0.0	0.0	0.0017334195	0.7	14.0	0.85590005	0.9256
20190314	107.44749	27.2459	1026.0	1.76688	274.22763	0.07372	-0.99728	0.40714484	298.38	0.5057855	0.50755936	0.42731637	0.26269108	0.0	0.6943403	0.0	0.0	0.0016951053	0.6	14.1	0.8662	0.92605
20190314	107.69004	27.2459	990.0	3.52403	352.23462	0.99083	-0.13512	0.47020826	298.32	0.5643971	0.5370477	0.3897509	0.2965049	0.0	0.80397433	0.12239935	0.061199676	0.0018919184	0.7	14.3	0.8839	0.94265
20190314	107.77088	27.2459	846.0	4.19796	114.5594	-0.41564	0.90953	0.4397499	298.02	0.6053761	0.56709445	0.372887	0.35226652	0.0	0.8553244	1.0	0.5	0.0020313272	1.3000001	14.6	0.8955	0.95725
20190314	107.93258	27.2459	947.5	2.77265	283.75122	0.23771	-0.97134	0.40383863	298.28	0.5413949	0.5462855	0.41037792	0.27567568	0.0	0.7538785	0.0	0.0	0.001815056	1.0	14.2	0.8597	0.92525
20190314	106.8007	27.16505	990.0	5.48794	25.36725	0.90358	0.42842	0.3797372	297.69998	0.6110414	0.5672283	0.41878325	0.28919977	0.0	0.83282524	0.5432768	0.2716384	0.0020525411	0.8	14.1	0.86515	0.9294
20190314	106.88155	27.16505	1172.0	2.41838	17.61338	0.95312	0.30259	0.43289837	297.75998	0.53457946	0.52013254	0.43819433	0.2525376	0.0	0.6861368	0.0	0.0	0.0017953368	0.6	13.9	0.8547	0.9173
20190314	106.9624	27.16505	1079.0	2.25718	68.51775	0.36621	0.93053	0.4146002	297.68	0.5645453	0.53631556	0.42404497	0.27876365	0.0	0.7369315	0.0	0.0	0.0018964838	0.8	14.1	0.8632	0.9274
20190314	107.04325	27.16505	787.0	4.15977	108.53002	-0.3178	0.94816	0.4146002	298.4	0.55986196	0.51897717	0.41221988	0.29282638	0.0	0.8032805	0.0	0.0	0.001876213	0.8	14.0	0.86825	0.93675
20190314	107.1241	27.16505	922.0	3.49942	206.21606	-0.89713	-0.44176	0.43205145	298.8	0.56703055	0.5386747	0.42419353	0.2812395	0.0	0.8598061	0.0	0.0	0.0018976927	0.90000004	14.0	0.85924995	0.9255
20190314	107.20495	27.16505	1096.0	2.43167	269.4895	-0.00891	-0.99996	0.4120711	298.97998	0.541831	0.53297377	0.4453568	0.2560602	0.0	0.8279247	0.0	0.0	0.0018122653	0.7	14.0	0.84959996	0.91265
20190314	107.52834	27.16505	1133.0	1.81802	21.44207	0.93079	0.36556	0.41738835	299.24	0.515376	0.5231023	0.43682852	0.2429076	0.0	0.80230767	0.62549496	0.31274748	0.0017222831	0.6	14.0	0.84375	0.9073
20190314	107.60919	27.16505	992.0	4.76141	104.71777	-0.25406	0.96719	0.41738835	298.82	0.5760915	0.56139576	0.39347667	0.2930802	0.0	0.88032293	0.33672574	0.16836287	0.001927888	0.90000004	14.3	0.87385	0.9341
20190314	107.69004	27.16505	958.0	5.65499	125.49917	-0.58069	0.81412	0.4294558	298.6	0.5620301	0.5505111	0.3869196	0.29334688	0.0	0.8286604	1.0	0.5	0.0018822172	1.1	14.2	0.8685	0.9282
20190314	106.63901	27.08421	1231.0	2.9141	44.20622	0.71683	0.69724	0.3864985	297.9	0.5969133	0.5601655	0.4405084	0.26677382	0.0	0.82530266	0.68633634	0.34316817	0.002003737	0.8	13.8	0.85135	0.91865003
20190314	106.71986	27.08421	1348.0	3.49068	267.91751	-0.03634	-0.99934	0.3568695	298.36	0.5934866	0.56410754	0.427536	0.2546345	0.0	0.86713475	0.9896508	0.4948254	0.001989163	0.7	13.6	0.8559	0.9178
20190314	106.8007	27.08421	1416.0	2.23915	115.68169	-0.43337	0.90122	0.34391552	296.97998	0.57717776	0.5500399	0.43350857	0.25209498	0.0	0.68825	0.27121675	0.13560838	0.0019434905	0.7	13.8	0.8515	0.9153
20190314	106.88155	27.08421	1289.0	2.16219	86.9076	0.05395	0.99854	0.4247274	297.58	0.5479263	0.53645205	0.44069535	0.25076288	0.0	0.6935357	0.031157034	0.015578517	0.0018412741	0.7	14.0	0.84775	0.9088
20190314	106.9624	27.08421	1204.0	2.97294	65.52598	0.41428	0.91015	0.43614888	297.66	0.53068787	0.51041186	0.43025267	0.26052338	0.0	0.668098	0.0	0.0	0.0017828658	0.7	14.0	0.862	0.92495
20190314	107.04325	27.08421	987.0	3.83923	342.91745	0.95588	-0.29375	0.43614888	298.24	0.5415906	0.5120908	0.42628014	0.27497593	0.0	0.75008374	0.0	0.0	0.0018159556	0.8	13.9	0.87605	0.9388
20190314	107.1241	27.08421	990.0	4.19507	356.0687	0.99765	-0.06856	0.40307763	298.1	0.6063142	0.5602012	0.40250218	0.31490022	0.0	0.8657639	0.0	0.0	0.0020339289	1.0	14.1	0.8792	0.94315004
20190314	107.20495	27.08421	1155.0	3.10662	255.6684	-0.24753	-0.96888	0.40890127	298.62	0.58303046	0.5633588	0.42265195	0.27527922	0.0	0.87333333	0.035007156	0.017503578	0.001952416	1.0	14.2	0.8469	0.914
20190314	106.55816	27.00336	1359.0	2.1381	284.62857	0.25255	-0.96758	0.35413596	297.96	0.5534091	0.54626906	0.43218437	0.24796273	0.0	0.7442071	0.19481875	0.097409375	0.0018573268	0.7	13.7	0.84535	0.9098
20190314	106.63901	27.00336	1355.0	1.96981	68.63543	0.3643	0.93128	0.34938875	297.47998	0.5415821	0.5335942	0.44176227	0.23516287	0.0	0.67061317	0.0	0.0	0.0018205666	0.7	13.6	0.8473	0.90695
20190314	106.71986	27.00336	1361.0	1.92322	248.06886	-0.37349	-0.92763	0.35588568	297.75998	0.57759106	0.5563713	0.4181707	0.25077593	0.0	0.7714376	1.0	0.5	0.0019397874	0.7	13.9	0.84879994	0.91235
20190314	106.8007	27.00336	1307.0	2.56376	104.61505	-0.25232	0.96764	0.34728104	298.12	0.55973876	0.5464395	0.41648954	0.253385	0.0	0.77361274	0.13944006	0.06972003	0.0018775619	0.90000004	14.0	0.8344	0.89845
20190314	106.88155	27.00336	1145.0	3.87316	126.82768	-0.59941	0.80044	0.37601584	298.3	0.5488784	0.54020387	0.4297436	0.2599034	0.0	0.77083486	0.0	0.0	0.0018400215	0.90000004	13.9	0.8242	0.8972
20190314	106.9624	27.00336	1146.0	3.76475	215.9686	-0.80934	-0.58734	0.40150306	297.63998	0.57990956	0.5492928	0.41420186	0.29689154	0.0	0.7634161	0.0	0.0	0.0019483591	0.90000004	14.0	0.8687	0.9345
20190314	107.04325	27.00336	1067.0	3.65538	329.5271	0.86187	-0.50713	0.40150306	297.96	0.5721476	0.53654146	0.41580877	0.2947494	0.0	0.78161806	0.0	0.0	0.0019202163	0.90000004	13.9	0.8744	0.9393
20190314	107.1241	27.00336	1156.0	3.92566	19.67321	0.94163	0.33666	0.40946528	297.74	0.5581679	0.52366567	0.4238561	0.2918567	0.0	0.7305645	0.0	0.0	0.0018746823	0.8	14.0	0.878	0.9398
20190314	107.20495	27.00336	1130.0	4.32828	294.8327	0.41997	-0.90754	0.42404816	297.84	0.60031915	0.5809999	0.40984064	0.30027595	0.0	0.82585764	0.14942843	0.07471421	0.002015576	0.90000004	14.1	0.8723	0.9359
20190314	107.28579	27.00336	1321.0	2.30981	115.44314	-0.42962	0.90301	0.3888735	297.94	0.5172963	0.5330208	0.4258095	0.24082649	0.0	0.67112535	0.03724586	0.01862293	0.0017362433	0.7	14.0	0.8332	0.89945
20190314	106.39646	26.92251	1205.0	4.89559	173.90868	-0.99435	0.10611	0.38552815	299.41998	0.5442244	0.53250444	0.4076932	0.25904897	0.035165615	0.87875587	0.0	0.017582808	0.0018175954	0.8	13.5	0.8437	0.9118
20190314	106.47731	26.92251	1303.0	1.76094	293.0668	0.3918	-0.92005	0.38552815	298.91998	0.54047084	0.53453076	0.44293883	0.24613082	0.0	0.81893164	0.2679692	0.1339846	0.0018080786	0.8	13.5	0.84215	0.91025
20190314	106.8007	26.92251	1264.0	3.01807	32.70513	0.84146	0.54032	0.2896616	298.0	0.59080446	0.5620094	0.40922105	0.28047502	0.0	0.8235018	1.0	0.5	0.0019825653	0.8	13.8	0.8622	0.9257
20190314	106.88155	26.92251	1221.0	2.76457	352.42267	0.99127	-0.13186	0.31652233	298.68	0.5468329	0.53199804	0.42133245	0.26508296	0.0	0.8065492	0.0	0.0	0.0018308321	0.7	13.9	0.8292	0.90244997
20190314	106.9624	26.92251	1213.0	2.54157	20.17766	0.93863	0.34493	0.33029538	298.22	0.53758246	0.51973283	0.42266262	0.26544267	0.0	0.7400635	0.0	0.0	0.0018026371	0.8	13.8	0.82815	0.90709996
20190314	107.04325	26.92251	1150.0	1.99607	356.85068	0.99849	-0.05494	0.33029538	298.22	0.5538803	0.52154565	0.4422119	0.27408773	0.0	0.7724183	0.24658181	0.123290904	0.0018572875	0.90000004	14.0	0.85195005	0.9228
20190314	107.1241	26.92251	1352.0	3.16371	322.47818	0.79312	-0.60906	0.34969878	296.96	0.53513104	0.52612793	0.4079224	0.26668513	0.0	0.60373366	0.1573827	0.07869135	0.0018020307	0.8	13.9	0.8611	0.92395
20190314	107.20495	26.92251	1206.0	3.5598	148.51622	-0.85279	0.52226	0.40487686	298.13998	0.56028366	0.54259455	0.38390097	0.2928203	0.0	0.77680176	0.0	0.0	0.0018792638	0.90000004	14.1	0.8421	0.9159
20190314	107.28579	26.92251	1205.0	2.76074	299.8898	0.49833	-0.86699	0.38271785	298.74	0.5415332	0.5382983	0.38365567	0.2685116	0.0	0.80224025	0.0	0.0	0.001812724	0.7	14.0	0.86235	0.92235
20190314	106.39646	26.84166	1251.0	4.24999	2.38541	0.99913	0.04162	0.35970435	298.97998	0.53198516	0.51781267	0.44013995	0.2482358	0.011905497	0.8082576	0.0	0.0059527485	0.0017793337	0.8	13.55	0.845	0.9104
20190314	106.47731	26.84166	1288.0	2.79383	257.28046	-0.22018	-0.97546	0.35970435	298.62	0.5276594	0.52030456	0.42553625	0.2484617	0.0	0.76216155	0.0	0.0	0.001766993	0.8	13.7	0.84985	0.9121
20190314	106.71986	26.84166	1365.0	2.21918	329.51111	0.86173	-0.50737	0.3002273	297.9	0.53652036	0.53709626	0.425762	0.2478579	0.0	0.7045574	0.83019453	0.41509727	0.0018010084	0.7	13.9	0.84029996	0.90395
20190314	106.8007	26.84166	1316.0	2.16951	113.25024	-0.39475	0.91879	0.27612156	297.69998	0.5873081	0.57405007	0.40939128	0.28305995	0.0	0.78464484	0.8343278	0.4171639	0.0019728187	0.90000004	14.1	0.85125	0.91665
20190314	106.88155	26.84166	1340.0	2.07936	333.64151	0.89603	-0.44399	0.30671567	297.46	0.6056777	0.5926689	0.39152735	0.29417384	0.024511198	0.79633385	0.0	0.012255599	0.0020361654	0.90000004	13.9	0.8617	0.92515004
20190314	106.9624	26.84166	1310.0	2.90115	129.93512	-0.64192	0.76677	0.32502896	298.24	0.5684626	0.5574386	0.39988768	0.28146535	0.025750006	0.8037217	0.0	0.012875003	0.0019060576	1.0	14.0	0.84255	0.9152
20190314	107.04325	26.84166	1108.0	3.44989	127.98453	-0.61545	0.78818	0.32502896	298.74	0.6055662	0.5684418	0.39474672	0.31417188	0.0	0.93235064	0.420864	0.210432	0.0020270678	1.0	14.1	0.854	0.9287
20190314	107.1241	26.84166	1131.0	4.50887	122.94382	-0.54382	0.8392	0.36306342	298.12	0.60939616	0.5819288	0.38672835	0.3183851	0.0	0.87421834	1.0	0.5	0.0020441303	0.90000004	14.1	0.87035	0.93630004
20190314	107.20495	26.84166	1045.0	3.96558	158.98578	-0.93349	0.3586	0.39223877	298.8	0.5757624	0.55720526	0.4014799	0.29147726	0.0	0.8775414	0.0	0.0	0.0019269157	1.0	14.1	0.8636	0.93044996
20190314	107.28579	26.84166	1218.0	5.27148	286.25803	0.27996	-0.96001	0.39404035	296.04	0.5657072	0.55721205	0.34196287	0.2904762	0.0	0.5666372	1.0	0.5	0.0019109147	0.90000004	13.4	0.8714	0.9344
20190314	105.50713	26.76081	1680.0	8.0889	347.66708	0.97692	-0.21359	0.34674188	297.28	0.5229255	0.5371091	0.40355226	0.24495834	0.24197407	0.61345464	0.0	0.120987035	0.0017590335	0.6	12.5	0.86880004	0.91975
20190314	105.58798	26.76081	1734.0	5.97015	21.2114	0.93225	0.36181	0.36956555	297.04	0.5203915	0.5338963	0.39988053	0.2591109	0.2544524	0.5836172	0.0	0.1272262	0.001751924	0.7	12.4	0.87525	0.92725
20190314	105.66883	26.76081	1598.0	5.15858	80.4445	0.166	0.98613	0.3922044	297.74	0.502439	0.5107703	0.41807052	0.25981557	0.13293135	0.62164724	0.0	0.066465676	0.0016875094	0.6	12.8	0.8831	0.93075
20190314	105.74968	26.76081	1389.0	3.35716	81.45054	0.14866	0.98889	0.35758135	298.02	0.4875	0.4866196	0.4475481	0.24405167	0.26799062	0.6218539	0.0	0.13399531	0.0016357964	0.5	12.6	0.87855	0.92700005
20190314	106.71986	26.76081	1266.0	2.14274	194.9584	-0.96611	-0.25812	0.2842247	298.75998	0.50442564	0.53586084	0.40107858	0.24014571	0.0	0.73101056	0.45554695	0.22777347	0.0016883976	0.8	13.9	0.83360004	0.9005
20190314	106.8007	26.76081	1165.0	3.34777	135.50993	-0.71337	0.70079	0.25862452	298.3	0.5966797	0.57627183	0.41631627	0.29576272	0.0	0.8672966	1.0	0.5	0.0020002672	1.0	14.1	0.8444	0.923
20190314	106.88155	26.76081	1149.0	4.15954	8.28179	0.98957	0.14404	0.2922317	297.97998	0.59597254	0.5670474	0.40636542	0.3142349	0.0	0.83187985	1.0	0.5	0.0020000422	1.1	14.1	0.8362	0.9191
20190314	106.9624	26.76081	1166.0	3.59507	344.73456	0.96472	-0.26329	0.33082256	298.56	0.5664807	0.54961526	0.39765757	0.2843432	0.055555984	0.83342594	1.0	0.52777797	0.0018973764	0.90000004	14.0	0.8538	0.9231
20190314	107.04325	26.76081	1202.0	3.10884	326.17023	0.8307	-0.55673	0.33082256	296.91998	0.5398927	0.5296999	0.4098527	0.26666668	0.49112463	0.60878855	1.0	0.7455623	0.0018183104	0.8	13.6	0.8391	0.91069996
20190314	107.1241	26.76081	1208.0	2.13931	62.23848	0.46579	0.88489	0.36959225	296.97998	0.5592463	0.54610145	0.39311326	0.26875103	0.24915113	0.6528588	0.0	0.12457556	0.0018831111	0.90000004	14.0	0.85300004	0.91785
20190314	107.20495	26.76081	1138.0	4.79137	320.80673	0.77502	-0.63194	0.3653593	298.68	0.53582156	0.53181756	0.39335182	0.26732162	0.0	0.78459674	0.0	0.0	0.0017939653	1.0	14.2	0.8314	0.90375
20190314	105.50713	26.67996	1919.0	3.13686	155.55818	-0.91038	0.41377	0.3263501	294.86	0.55510205	0.56893694	0.41031787	0.257617	0.33333483	0.42226213	0.65552187	0.49442834	0.0018825954	0.6	13.1	0.862	0.9179
20190314	105.58798	26.67996	1848.0	3.08631	145.4745	-0.82387	0.56677	0.35041258	294.69998	0.56178844	0.57359546	0.40391093	0.26685238	0.37026444	0.41814762	0.3191474	0.34470594	0.0019063064	0.7	13.0	0.8685	0.92335
20190314	105.66883	26.67996	1596.0	4.17452	75.10283	0.25709	0.96639	0.38739443	295.69998	0.54970074	0.5500459	0.43890873	0.25781393	0.23389937	0.5000464	0.0	0.116949685	0.0018589813	0.7	12.9	0.8916	0.93694997
20190314	105.99222	26.67996	1383.0	2.40588	51.47475	0.62286	0.78233	0.35913035	298.9	0.54337347	0.5344459	0.4459499	0.23674625	0.14788812	0.82265085	0.2904958	0.21919197	0.0018179106	0.7	13.8	0.838	0.9014
20190314	106.15392	26.67996	1328.0	3.63642	292.62793	0.38475	-0.92302	0.36624992	299.19998	0.5196115	0.5190381	0.4311236	0.24128863	0.06779648	0.80655247	0.051830653	0.059813567	0.0017366695	0.6	13.65	0.83134997	0.8962
20190314	106.8007	26.67996	1093.0	2.20726	269.10016	-0.0157	-0.99988	0.224803	299.54	0.50569844	0.4974093	0.4329431	0.25243264	0.0	0.8142411	0.49558866	0.24779433	0.0016882501	0.7	13.4	0.8408	0.91155005
20190314	106.88155	26.67996	1251.0	2.84952	280.9628	0.19017	-0.98175	0.27081868	298.41998	0.5564697	0.5491688	0.4215343	0.284836	0.07526846	0.79857886	0.0	0.03763423	0.0018647199	0.90000004	13.7	0.8182	0.899
20190314	106.9624	26.67996	1408.0	2.92236	356.98569	0.99862	-0.05259	0.33756077	296.34	0.56445724	0.5633803	0.38437817	0.28048047	0.5222227	0.59577197	0.6840749	0.6031488	0.0019047622	0.7	13.3	0.8386	0.90935004
20190314	107.04325	26.67996	1338.0	2.5909	69.12952	0.35626	0.93439	0.33756077	297.47998	0.5743298	0.56445813	0.3817049	0.27739966	0.0	0.7353573	0.0	0.0	0.0019306502	0.7	13.9	0.85535	0.9193
20190314	107.1241	26.67996	1167.0	4.50748	142.89056	-0.79748	0.60334	0.3507983	298.74	0.561501	0.551885	0.39088863	0.27760363	0.0	0.8423109	0.0	0.0	0.0018795644	1.0	14.3	0.81785	0.9008
20190314	107.20495	26.67996	1218.0	4.92911	250.44865	-0.33465	-0.94234	0.35209855	297.2	0.52061415	0.53578335	0.42054793	0.2459526	0.0	0.6006775	0.0	0.0	0.0017517299	0.8	13.8	0.8095	0.88475
20190314	105.58798	26.59912	1644.0	3.38131	151.96387	-0.88265	0.47003	0.30559948	294.46	0.51892745	0.52724886	0.42333326	0.25973684	0.4672145	0.31277463	0.0	0.23360725	0.0017623021	0.6	13.1	0.8675	0.92245
20190314	105.66883	26.59912	1588.0	3.22808	161.71033	-0.94948	0.31382	0.3138187	295.31	0.52628326	0.5367988	0.42795652	0.23233056	0.27890137	0.41487837	0.0	0.13945068	0.0017821384	0.7	13.0	0.85135	0.9095
20190314	105.74968	26.59912	1602.0	3.84831	180.33896	-0.99998	-0.00592	0.3078913	295.36	0.5760317	0.55518395	0.4025501	0.26404995	0.2061861	0.5149759	0.24866371	0.2274249	0.0019502699	0.7	12.8	0.8628	0.9226
20190314	105.83052	26.59912	1576.0	3.91647	49.20955	0.65329	0.7571	0.32768843	296.88	0.52916837	0.5416249	0.40496182	0.23897436	0.19239816	0.5838704	0.055855885	0.12412702	0.0017824318	0.7	13.5	0.8493	0.909
20190314	106.07307	26.59912	1290.0	4.35973	116.45524	-0.4455	0.89528	0.3824118	299.68	0.56707674	0.5485869	0.42622504	0.25523296	0.0	0.9525537	0.31933704	0.15966852	0.0018922742	0.8	14.1	0.8385	0.90744996
20190314	106.15392	26.59912	1366.0	2.65701	301.73288	0.52596	-0.85051	0.36572278	299.22	0.5774541	0.55837774	0.41774118	0.2807696	0.0	0.9253387	0.15409274	0.07704637	0.0019298646	0.8	14.0	0.83905005	0.9126
20190314	107.04325	26.59912	1330.0	4.50262	104.78191	-0.25514	0.9669	0.3392375	297.1	0.56703556	0.55947304	0.38638374	0.2799531	0.0	0.680825	0.0	0.0	0.001908568	0.7	14.0	0.8418	0.9137
20190314	107.1241	26.59912	1102.0	3.6144	287.95139	0.30821	-0.95132	0.34057677	298.44	0.5333544	0.5367966	0.3914953	0.26720822	0.0	0.754664	0.0	0.0	0.0017871411	0.7	13.9	0.8499	0.9166
20190314	105.66883	26.51827	1407.0	4.0323	152.94485	-0.89057	0.45485	0.29331177	297.28	0.5601699	0.5503747	0.4340138	0.25179857	0.007957227	0.6862016	0.203715	0.10583611	0.0018843174	0.8	13.1	0.8366	0.90455
20190314	105.74968	26.51827	1457.0	4.59373	231.717	-0.61955	-0.78496	0.29410875	298.22	0.56174463	0.5530643	0.41876206	0.26353556	0.0	0.78813595	0.25162897	0.12581448	0.0018836585	0.8	13.1	0.84815	0.9111
20190314	105.83052	26.51827	1531.0	4.47586	182.51997	-0.99903	-0.04397	0.31628042	296.5	0.567507	0.55943096	0.4190031	0.2648744	0.09615229	0.618574	0.66073835	0.37844533	0.0019140203	0.90000004	13.5	0.8469	0.9139
20190314	105.91137	26.51827	1494.0	4.9478	144.10866	-0.81013	0.58625	0.31628042	297.8	0.52817225	0.5356518	0.4132462	0.23838629	0.049413346	0.6777702	0.48231697	0.26586515	0.0017735806	0.7	13.9	0.8426	0.90585005
20190314	105.99222	26.51827	1352.0	3.49833	144.47093	-0.81382	0.58112	0.35025525	298.75998	0.54960024	0.5462598	0.43062893	0.25316456	0.04738222	0.8204686	0.3327938	0.190088	0.0018396047	0.8	14.0	0.83245003	0.9013
20190314	106.07307	26.51827	1303.0	4.24172	26.39802	0.89573	0.4446	0.351825	298.63998	0.5837331	0.5577735	0.43301123	0.27778488	0.03250122	0.87687886	0.38589832	0.20919977	0.0019546382	0.90000004	14.0	0.8642	0.92595005
20190314	106.88155	26.51827	1260.0	2.13701	139.08318	-0.75566	0.65496	0.27607512	295.88	0.55698925	0.56458485	0.41110703	0.27273643	0.67906773	0.5329386	0.72147524	0.7002715	0.0018824836	0.90000004	13.6	0.855	0.9197
20190314	106.9624	26.51827	1159.0	2.84429	194.25517	-0.96921	-0.24624	0.33366692	296.47998	0.53555584	0.54955494	0.43457818	0.26489362	0.75000155	0.5544592	0.343847	0.5469243	0.0018063812	0.7	13.7	0.839	0.9087
20190314	107.04325	26.51827	1163.0	3.06841	35.29398	0.8162	0.57777	0.33366692	299.28	0.55106735	0.54305136	0.38575518	0.28458497	0.0	0.87791973	0.6449675	0.32248375	0.0018413103	0.8	13.7	0.8381	0.9158
20190314	107.1241	26.51827	1095.0	3.03698	253.99803	-0.27567	-0.96125	0.32084364	299.13998	0.51216066	0.51641816	0.40624014	0.26589912	0.0	0.7855753	1.0	0.5	0.0017121104	0.8	13.8	0.8177	0.9031
20190314	107.20495	26.51827	1269.0	4.50041	301.17862	0.51771	-0.85556	0.3375351	299.52	0.5584416	0.5617647	0.37285903	0.2764841	0.0	0.918072	1.0	0.5	0.0018644552	0.6	13.9	0.84564996	0.91025
20190314	106.88155	26.43742	1478.0	3.35235	356.6073	0.99825	-0.05918	0.2923337	294.63998	0.5417161	0.5463477	0.39416093	0.27156365	0.6442974	0.37396428	0.6039555	0.62412643	0.0018385695	0.6	13.8	0.8564	0.92069995
20190314	106.9624	26.43742	1451.0	3.70311	313.53543	0.6888	-0.72495	0.32111028	295.3	0.6069568	0.5890411	0.3586402	0.30348778	0.0	0.5689273	0.0	0.0	0.0020553905	0.7	12.6	0.8725	0.9353
20190314	107.04325	26.43742	1314.0	3.82836	96.28989	-0.10956	0.99398	0.32111028	299.84	0.5737122	0.5526424	0.39007092	0.291091	0.0	0.9830766	0.0	0.0	0.0019133945	0.7	13.8	0.862	0.929
20190314	107.1241	26.43742	1075.0	2.68749	34.46151	0.82451	0.56585	0.3060791	299.06	0.54359823	0.5335373	0.42450905	0.2742877	0.0	0.8398358	0.0	0.0	0.0018176895	0.8	13.7	0.8538	0.92215
20190314	105.26458	26.35657	1669.0	4.6844	50.83497	0.63156	0.77533	0.30844966	298.19998	0.5642229	0.5475378	0.38641685	0.2820296	0.0	0.79099673	0.0	0.0	0.0018920955	0.8	11.4	0.8607	0.9262
20190314	105.34543	26.35657	1333.0	3.32276	52.01151	0.6155	0.78813	0.30844966	300.63998	0.5357988	0.51376283	0.45061722	0.24780872	0.0	0.9891224	0.48664334	0.24332167	0.001782194	0.7	12.2	0.849	0.9135
20190322	108.66022	30.23729	1450.0	5.43624	148.18571	-0.84976	0.52717	0.49556947	290.41998	0.5529641	0.5413534	0.46607435	0.27901405	0.15572846	0.12759726	0.55879354	0.357261	0.0019040153	1.0	14.2	0.8511	0.9201
20190322	108.57937	30.15644	1258.0	5.75189	158.84978	-0.93264	0.36081	0.47907433	292.22	0.55427295	0.5459295	0.45154637	0.2776281	0.10263696	0.28307688	0.49838126	0.3005091	0.0018967659	1.0	14.1	0.8462	0.9169
20190322	108.66022	30.15644	1133.0	5.85885	127.45068	-0.60808	0.79388	0.50548506	291.68	0.55650795	0.53864586	0.43537003	0.28678957	0.054238584	0.24180181	0.46209186	0.2581652	0.00190794	1.1	14.0	0.8536	0.9262
20190322	108.74107	30.15644	1132.0	6.37126	188.97902	-0.98775	-0.15607	0.50548506	291.91998	0.56924474	0.5506042	0.44556597	0.28614008	0.06973365	0.28716207	0.46215555	0.2659446	0.0019500026	1.1	14.0	0.8491	0.9233
20190322	108.82191	30.15644	1283.0	5.27506	283.53406	0.23402	-0.97223	0.507099	291.69998	0.55778164	0.55349255	0.44827583	0.27524224	0.0962199	0.24605826	0.47191656	0.28406823	0.0019121758	1.0	14.2	0.84575	0.91975
20190322	108.90276	30.15644	1515.0	5.58568	129.48143	-0.63583	0.77183	0.49047956	291.38	0.55246526	0.5513812	0.40996167	0.2746735	0.12875411	0.20811051	0.46544108	0.2970976	0.0018960302	1.1	14.2	0.83065	0.9069
20190322	108.98361	30.15644	1014.0	4.43324	156.43292	-0.91659	0.39982	0.4615706	291.38	0.596105	0.56937397	0.4329535	0.31413314	0.20890336	0.29401678	0.5333861	0.37114474	0.0020457993	1.3000001	13.9	0.8534	0.92974997
20190322	109.06446	30.15644	1003.5	3.57217	228.0777	-0.66812	-0.74405	0.4623716	291.49	0.6153368	0.5806841	0.42545825	0.32954547	0.37608284	0.33807984	0.40716746	0.39162517	0.002111005	1.3000001	13.8	0.8571	0.9328
20190322	109.14531	30.15644	1161.0	7.02086	237.88678	-0.53159	-0.847	0.46872887	291.22998	0.60913485	0.58577216	0.42472917	0.30323192	0.24909557	0.30613798	0.5154067	0.38225114	0.0020915938	1.1	13.7	0.8535	0.9245
20190322	108.49852	30.0756	1601.5	6.83247	125.74771	-0.58422	0.8116	0.5157275	291.8	0.56391656	0.5679475	0.45106855	0.27141568	0.09798205	0.26669875	0.5666911	0.33233657	0.0019325449	1.1	14.2	0.8278	0.9026
20190322	108.57937	30.0756	1295.0	3.76976	63.93404	0.43941	0.89829	0.44138643	292.54	0.50670993	0.5037975	0.4595258	0.26034176	0.13274248	0.21238217	0.6621974	0.39746994	0.0017321047	0.90000004	14.3	0.84865	0.91735
20190322	108.66022	30.0756	959.0	5.96327	74.73034	0.26336	0.9647	0.44265485	292.46	0.53128284	0.5087942	0.437141	0.28881988	0.11254213	0.2573105	0.47811842	0.2953303	0.0018166001	1.0	14.4	0.8531	0.9281
20190322	108.74107	30.0756	986.0	5.91484	231.70358	-0.61973	-0.78482	0.44265485	292.38	0.54376674	0.520491	0.42529368	0.29656538	0.08965347	0.27579054	0.42653233	0.2580929	0.0018597945	1.1	14.0	0.8529	0.9262
20190322	108.82191	30.0756	1246.0	6.03606	219.98935	-0.76616	-0.64265	0.4635861	291.84	0.5514449	0.54838866	0.41865155	0.27875647	0.084376015	0.24513668	0.44594976	0.2651629	0.0018895452	1.0	14.3	0.8516	0.92375004
20190322	108.90276	30.0756	1067.0	6.99855	115.979	-0.43804	0.89895	0.4724174	290.94	0.58952475	0.5537886	0.44238594	0.30393997	0.112278275	0.24570106	0.56477034	0.3385243	0.002026276	1.1	14.1	0.86745	0.9396
20190322	108.98361	30.0756	848.0	3.9906	135.45174	-0.71266	0.70151	0.4568302	291.08	0.5926347	0.54810995	0.42660785	0.32938793	0.36023647	0.26309824	0.41004652	0.3851415	0.0020359857	1.3000001	13.8	0.8708	0.9466
20190322	109.06446	30.0756	1105.0	6.76965	295.54172	0.43117	-0.90227	0.46241754	290.78	0.6030431	0.5721384	0.42310965	0.3167397	0.40166113	0.25871047	0.59178436	0.49672276	0.002073881	1.1	13.9	0.8648	0.9364
20190322	109.14531	30.0756	1123.0	5.03114	141.7193	-0.78499	0.61951	0.47549033	291.16	0.59150153	0.57208914	0.45127562	0.29529244	0.23461507	0.26743573	0.5410202	0.38781765	0.0020315342	1.1	13.7	0.84615	0.92045
20190322	109.22616	30.0756	1004.0	4.77228	248.491	-0.36665	-0.93036	0.47950643	291.3	0.5494357	0.5308353	0.4514293	0.28808045	0.31872702	0.19500427	0.26737493	0.29305097	0.0018861507	1.1	13.6	0.8524	0.9237
20190322	108.41767	29.99475	1061.0	6.93376	106.44999	-0.28318	0.95907	0.52326596	291.69998	0.5853242	0.55747855	0.4200078	0.30985594	0.18529588	0.29977396	0.43248016	0.30888802	0.0020065967	1.2	13.9	0.85435	0.92910004
20190322	108.49852	29.99475	1472.0	5.9158	170.71428	-0.9869	0.16136	0.46714196	292.28	0.507748	0.51598173	0.43769678	0.25160944	0.12034313	0.19135712	0.328383	0.22436306	0.0017371973	0.90000004	14.5	0.8289	0.89685
20190322	108.57937	29.99475	1214.0	3.86412	137.61711	-0.73866	0.67408	0.44138217	292.6	0.51626015	0.51382583	0.42158055	0.26905757	0.10149126	0.23822674	0.6288455	0.3651684	0.0017643888	0.90000004	14.4	0.8498	0.9177
20190322	108.66022	29.99475	1005.0	7.21802	117.47005	-0.46128	0.88725	0.40882218	292.4	0.5353795	0.51608956	0.413961	0.28681767	0.107843824	0.26051044	0.3993836	0.2536137	0.0018309833	1.0	14.4	0.8441	0.9244
20190322	108.74107	29.99475	1045.0	6.07162	272.77399	0.0484	-0.99883	0.40882218	291.94	0.55739975	0.5309021	0.450183	0.29379666	0.081558555	0.2655745	0.43402413	0.25779134	0.0019092956	1.1	14.15	0.8607	0.9292
20190322	108.82191	29.99475	1130.0	5.59971	112.96305	-0.39014	0.92076	0.43505114	291.24	0.58508587	0.5574324	0.4392842	0.2990417	0.1487917	0.26162454	0.5104989	0.32964528	0.0020089475	1.1	14.3	0.8671	0.93605
20190322	108.90276	29.99475	898.0	5.07727	163.45615	-0.9586	0.28475	0.4398176	291.75998	0.56152284	0.5265509	0.43595657	0.30693418	0.17793609	0.25859675	0.0	0.088968046	0.0019246055	1.1	14.1	0.8682	0.9422
20190322	108.98361	29.99475	1066.0	8.3753	9.53009	0.9862	0.16557	0.43671516	290.54	0.57800376	0.54028463	0.46130824	0.30614352	0.14112559	0.19001074	0.5320783	0.33660197	0.001989412	1.1	14.1	0.87794995	0.9465
20190322	109.06446	29.99475	963.0	7.41828	160.66037	-0.94357	0.33117	0.47106206	290.84	0.5687268	0.54049134	0.42297646	0.30255038	0.20104541	0.19603653	0.5836728	0.3923591	0.0019554629	1.1	13.95	0.8593	0.9309
20190322	109.14531	29.99475	866.0	2.94445	154.86807	-0.90533	0.4247	0.47796327	291.34	0.55373925	0.5294118	0.45710653	0.28644058	0.3803922	0.20734155	0.56411505	0.47225362	0.0019006634	1.1	13.7	0.8526	0.92464995
20190322	109.22616	29.99475	1139.5	7.61784	309.5354	0.63655	-0.77123	0.47316492	290.4	0.5760684	0.54950494	0.4546112	0.2993197	0.25777858	0.17448895	0.58098036	0.41937947	0.0019837066	1.1	13.5	0.8674	0.9349
20190322	108.25597	29.9139	1232.0	7.50264	127.7482	-0.61219	0.79071	0.52159756	290.96	0.58072066	0.54087126	0.43013468	0.29981884	0.1150245	0.2300859	0.59087986	0.35295218	0.001995878	1.1	13.7	0.8665	0.9386
20190322	108.33682	29.9139	1205.0	6.82954	230.97806	-0.62962	-0.7769	0.5349866	291.3	0.5692159	0.5413534	0.41519222	0.30425608	0.12211507	0.23539773	0.54552823	0.33382165	0.001954054	1.1	13.9	0.8629	0.9333
20190322	108.41767	29.9139	1301.0	6.23662	84.466	0.09644	0.99534	0.5005817	291.63998	0.5628227	0.5347918	0.4371416	0.28729606	0.11014644	0.25109714	0.5336988	0.32192263	0.0019298544	1.0	14.1	0.86205	0.9316
20190322	108.49852	29.9139	998.0	8.76605	162.82573	-0.95541	0.29528	0.44248912	291.91998	0.5362213	0.5165919	0.43910876	0.27646884	0.10264098	0.22067124	0.44084165	0.2717413	0.0018368778	1.0	14.3	0.8467	0.9189
20190322	108.57937	29.9139	814.0	7.82324	175.10895	-0.99636	0.08526	0.4492018	292.54	0.5148916	0.49647534	0.4585226	0.27659574	0.07332865	0.2299959	0.30383223	0.18858044	0.0017600725	1.1	15.0	0.83945	0.9187
20190322	108.66022	29.9139	786.0	8.01544	342.98737	0.95624	-0.29258	0.40199208	292.74	0.533828	0.51079625	0.43030304	0.29466617	0.09090835	0.2868468	0.0	0.045454174	0.0018235568	1.1	14.7	0.8474	0.9294
20190322	108.74107	29.9139	945.0	6.61001	334.57956	0.90318	-0.42926	0.40199208	292.36	0.5340667	0.5116368	0.42301354	0.29079098	0.13705792	0.25434607	0.32470053	0.23087922	0.0018267434	1.1	14.3	0.85335004	0.9313
20190322	108.82191	29.9139	987.0	4.40432	109.88032	-0.34006	0.94041	0.40165165	292.22	0.52924144	0.5108584	0.44065517	0.28877476	0.14447442	0.23214842	0.2749238	0.20969911	0.0018111061	1.0	14.4	0.8619	0.9351
20190322	108.90276	29.9139	953.0	5.15059	45.26266	0.70386	0.71034	0.4286209	291.66	0.5529309	0.5166179	0.4553155	0.30450255	0.09451149	0.23285413	0.39466506	0.24458827	0.0018958064	1.2	14.2	0.87385	0.945
20190322	108.98361	29.9139	985.0	7.37268	176.64664	-0.99829	0.05849	0.4690318	291.1	0.5596817	0.53469795	0.45855922	0.2946521	0.1469383	0.19929463	0.4390932	0.29301575	0.0019226441	1.1	14.1	0.8677	0.93715
20190322	109.06446	29.9139	884.0	3.76264	133.33467	-0.68626	0.72736	0.49867928	291.24	0.5583253	0.53073525	0.42878205	0.30246142	0.30644992	0.20831563	0.48032317	0.39338654	0.0019170626	1.1	13.9	0.8612	0.9342
20190322	109.14531	29.9139	813.0	5.76627	266.19458	-0.06637	-0.9978	0.51876366	291.24	0.54881597	0.5194445	0.44469362	0.29312247	0.32640502	0.18858942	0.48225006	0.40432754	0.0018844114	1.1	13.8	0.8569	0.9292
20190322	108.25597	29.83305	1235.0	8.28981	97.92478	-0.13787	0.99045	0.52702063	291.08	0.5494941	0.5136218	0.42247277	0.2922118	0.13131288	0.17636634	0.44875014	0.2900315	0.0018877769	1.0	14.3	0.86625004	0.93945
20190322	108.33682	29.83305	1075.0	8.83433	203.61981	-0.91622	-0.40067	0.48255166	291.69998	0.54145515	0.5069936	0.4322651	0.30003572	0.18729492	0.21261066	0.0	0.09364746	0.0018562056	1.1	14.2	0.8637	0.9369
20190322	108.41767	29.83305	1275.0	6.43731	102.20882	-0.21148	0.97738	0.46488595	292.0	0.5326515	0.5170916	0.40854552	0.27731156	0.05405517	0.22013447	0.3715547	0.21280494	0.0018241489	1.0	14.5	0.8543	0.9276
20190322	108.57937	29.83305	833.0	6.91826	323.54657	0.80434	-0.59417	0.3910202	292.6	0.52108747	0.48480463	0.4242463	0.28552336	0.029125063	0.24839786	0.0	0.014562531	0.0017808868	1.1	14.7	0.8509	0.93385
20190322	108.66022	29.83305	918.0	4.7086	312.87888	0.68045	-0.73279	0.40416494	292.68	0.52651376	0.49680835	0.42601335	0.29328912	0.040462352	0.26669732	0.0	0.020231176	0.00179894	1.1	14.8	0.8549	0.93395
20190322	108.74107	29.83305	1093.0	6.85363	107.51313	-0.30092	0.95365	0.40416494	292.22	0.5207973	0.5028528	0.44732583	0.27259147	0.08965347	0.21429244	0.0	0.044826735	0.0017822097	1.0	14.6	0.8581	0.9293
20190322	108.82191	29.83305	903.0	5.71943	70.10722	0.34026	0.94033	0.40929687	291.96	0.5621019	0.5256603	0.4500648	0.30357972	0.06849215	0.27656174	0.0	0.034246076	0.0019252703	1.3000001	14.2	0.87119997	0.9437
20190322	108.90276	29.83305	863.0	7.19674	263.246	-0.11761	-0.99306	0.44818273	291.54	0.5554581	0.5156504	0.45196736	0.3112985	0.07142433	0.22782339	0.43122423	0.25132427	0.0019052553	1.3000001	14.1	0.8738	0.9465
20190322	108.98361	29.83305	867.0	4.91612	122.27434	-0.53397	0.8455	0.4828838	291.69998	0.52889246	0.50764406	0.43874836	0.28699553	0.14859822	0.1860087	0.38522676	0.2669125	0.0018131385	1.1	14.2	0.8569	0.93079996
20190322	109.06446	29.83305	725.5	4.31102	131.51816	-0.66286	0.74875	0.499866	291.55	0.52904207	0.5020139	0.43346703	0.28852743	0.26981056	0.17323561	0.42503974	0.34742516	0.0018145844	1.1	14.7	0.85805	0.9341
20190322	108.25597	29.7522	972.0	7.70885	66.59016	0.39731	0.91769	0.5008775	291.6	0.5251418	0.4903255	0.45972916	0.28870893	0.22635022	0.16914734	0.3486484	0.2874993	0.0018008976	1.0	14.5	0.86934996	0.94025
20190322	108.33682	29.7522	967.0	11.64703	112.60248	-0.38434	0.92319	0.44383612	291.56	0.53733414	0.49864987	0.4311918	0.2990776	0.11610404	0.19186498	0.37766016	0.2468821	0.0018429625	1.1	14.5	0.87119997	0.9428
20190322	108.57937	29.7522	707.0	4.69489	270.7218	0.0126	-0.99992	0.35081238	292.82	0.5130159	0.48265895	0.4504535	0.2889043	0.021872541	0.2508987	0.0	0.0109362705	0.0017519839	1.1	15.3	0.8504	0.9336
20190322	108.66022	29.7522	971.0	5.83672	182.62627	-0.99895	-0.04582	0.35763252	292.16	0.5813953	0.53764343	0.44401836	0.3135825	0.058390137	0.33016178	0.46810457	0.26324734	0.0019899895	1.3000001	15.0	0.86644995	0.945
20190322	108.74107	29.7522	1234.0	9.05029	237.36592	-0.53927	-0.84213	0.35763252	292.12	0.52211934	0.51376677	0.45280236	0.27112463	0.038170118	0.20830837	0.30310422	0.17063718	0.0017873454	1.0	14.9	0.8401	0.91840005
20190322	108.82191	29.7522	1032.0	5.29151	129.39265	-0.63463	0.77281	0.38295108	291.66	0.55352795	0.5206022	0.45093292	0.2941696	0.008158791	0.23406962	0.0	0.0040793954	0.0018978534	1.3000001	14.6	0.8677	0.9395
20190322	108.90276	29.7522	827.0	3.66163	128.37277	-0.62078	0.78399	0.43668455	291.5	0.53204787	0.4979611	0.4517345	0.29955947	0.11864352	0.17536546	0.4365803	0.2776119	0.0018252071	1.1	14.5	0.86375	0.9411
20190322	107.69004	29.67135	1511.0	9.98682	82.14473	0.13667	0.99062	0.47658733	292.28	0.56066316	0.557315	0.42767295	0.27576602	0.19720347	0.30067068	0.36296168	0.28008258	0.00191824	1.1	13.5	0.82515	0.9039
20190322	107.77088	29.67135	1436.0	9.74674	330.09195	0.86683	-0.49861	0.48092788	291.44	0.5866764	0.5550214	0.4442287	0.2759541	0.07902585	0.28105807	0.6717964	0.37541112	0.0020130265	1.1	13.9	0.85025	0.9225
20190322	107.85173	29.67135	1260.0	4.43587	138.64096	-0.75058	0.66078	0.45405197	292.13998	0.5924528	0.5728337	0.44637465	0.2828364	0.0	0.348923	0.60329163	0.30164582	0.0020279759	1.1	14.4	0.8415	0.9134
20190322	108.17513	29.67135	956.0	7.14448	141.38525	-0.78136	0.62408	0.4838148	291.69998	0.54470843	0.4954751	0.43946686	0.30301842	0.18305394	0.21937568	0.4789441	0.33099902	0.0018673585	1.1	14.8	0.86625004	0.9411
20190322	108.25597	29.67135	1052.0	8.25802	125.98038	-0.58751	0.80922	0.46238676	291.72	0.52016985	0.48575997	0.41445863	0.28466624	0.19601244	0.16884239	0.0	0.09800622	0.0017831135	1.0	14.9	0.86245	0.93799996
20190322	108.66022	29.67135	923.0	5.32222	26.55916	0.89447	0.44712	0.33690464	291.91998	0.5620323	0.5218246	0.44609213	0.31348214	0.08856269	0.27306104	0.0	0.044281345	0.0019252957	1.3000001	14.8	0.8758	0.9507
20190322	108.74107	29.67135	826.0	8.70544	86.65298	0.05838	0.99829	0.33690464	292.6	0.5478475	0.50785196	0.4506804	0.28553402	0.0	0.30274746	0.0	0.0	0.0018723428	1.1	15.1	0.8575	0.9365
20190322	108.82191	29.67135	849.0	5.65596	145.93674	-0.82842	0.56011	0.42122656	292.6	0.5180987	0.49205193	0.45765072	0.28063214	0.0	0.24211422	0.3685617	0.18428086	0.0017706723	1.1	15.5	0.85325	0.9304
20190322	108.90276	29.67135	657.0	3.79092	6.47387	0.99362	0.11275	0.42005908	291.9	0.5195393	0.4894678	0.43336916	0.29554656	0.0186578	0.18334995	0.0	0.0093289	0.0017798537	1.1	14.5	0.86214995	0.9391
20190322	108.98361	29.67135	858.0	2.73804	73.36954	0.2862	0.95817	0.4876697	291.62	0.5152477	0.49086687	0.46210784	0.28586373	0.13319743	0.14912237	0.40204555	0.2676215	0.0017668463	1.1	14.5	0.85819995	0.9329
20190322	107.60919	29.59051	1663.0	6.55811	48.59971	0.66132	0.75011	0.4145535	291.46	0.57388586	0.5646427	0.4193406	0.278079	0.1954889	0.25795236	0.5830371	0.38926297	0.0019690038	1.1	13.4	0.83159995	0.9086
20190322	107.69004	29.59051	1562.0	5.93151	317.01266	0.7315	-0.68184	0.45873964	292.28	0.5420642	0.5495085	0.44870427	0.26146388	0.20202063	0.26376292	0.38198933	0.29200497	0.0018546059	1.0	13.8	0.82775	0.9014
20190322	107.77088	29.59051	1788.0	5.9586	90.66626	-0.01163	0.99993	0.45411143	290.6	0.60616666	0.594764	0.44422388	0.28908297	0.14950989	0.25020656	0.54547155	0.34749073	0.0020859141	1.1	14.0	0.8467	0.9203
20190322	107.85173	29.59051	995.0	6.86388	146.98201	-0.8385	0.5449	0.45124978	292.25998	0.551327	0.51180005	0.42126513	0.28228098	0.0	0.2806355	0.44890785	0.22445393	0.0018864266	1.1	14.5	0.85885	0.92965
20190322	108.09428	29.59051	1110.0	5.48705	165.5036	-0.96816	0.25032	0.45955592	292.46	0.5075602	0.47752395	0.41922614	0.26277372	0.11628072	0.2070642	0.0	0.05814036	0.0017354859	0.90000004	15.1	0.8576	0.93185
20190322	108.17513	29.59051	972.0	6.11962	109.74895	-0.3379	0.94118	0.45955592	292.32	0.5235034	0.48326114	0.43390685	0.2772384	0.19218075	0.22884113	0.0	0.09609038	0.0017908573	1.0	14.95	0.85555005	0.93325
20190322	108.33682	29.59051	921.0	9.11038	146.34079	-0.83235	0.55425	0.3964664	292.22	0.48457792	0.46211872	0.42194092	0.26631802	1.0	0.13349275	0.0	0.5	0.0016582641	0.90000004	15.8	0.84790003	0.9263
20190322	108.74107	29.59051	758.0	5.03829	157.39113	-0.92315	0.38444	0.3476268	293.13998	0.51038337	0.46418536	0.4460967	0.25820568	0.0	0.2738796	0.0	0.0	0.0017410909	1.0	16.15	0.8553	0.929
20190322	108.82191	29.59051	755.0	6.43497	328.07788	0.84877	-0.52877	0.36956555	292.78	0.5047581	0.47668755	0.44046006	0.26341072	0.0	0.22969037	0.0	0.0	0.0017240185	1.0	15.8	0.8509	0.9266
20190322	108.90276	29.59051	974.0	2.83709	64.0553	0.4375	0.89922	0.41477334	291.96	0.5068408	0.4907162	0.46187866	0.2655316	0.18840668	0.16068268	0.0	0.09420334	0.0017359941	1.0	14.8	0.85695	0.9276
20190322	108.98361	29.59051	944.0	4.29364	316.56473	0.72615	-0.68753	0.4608686	291.97998	0.5415787	0.52959144	0.449929	0.27899396	0.17884295	0.23696269	0.47143328	0.32513812	0.0018548488	1.1	14.7	0.85144997	0.924
20190322	107.36664	29.50966	518.0	8.21247	284.16089	0.24465	-0.96961	0.43346617	293.75998	0.56989247	0.5240754	0.46024096	0.2805122	0.5947533	0.44175708	0.61716056	0.6059569	0.0019399936	1.2	13.6	0.8376	0.9149
20190322	107.60919	29.50966	1515.0	10.38194	173.9431	-0.99442	0.10552	0.3941612	291.54	0.5462392	0.5369791	0.42374185	0.265551	0.097762756	0.20884942	0.6192526	0.3585077	0.0018736337	1.0	13.5	0.83685005	0.9125
20190322	107.69004	29.50966	1718.0	5.93958	169.29491	-0.9826	0.18575	0.40209058	291.28	0.5695915	0.5724621	0.4507251	0.2760779	0.08625143	0.23448224	0.30629775	0.1962746	0.0019554775	1.1	14.1	0.8221	0.9037
20190322	108.01343	29.50966	882.0	6.6836	218.94318	-0.77777	-0.62855	0.4375245	292.41998	0.5456635	0.48903945	0.4541997	0.27629387	0.11186514	0.2830177	0.5319389	0.32190204	0.0018660267	1.0	15.2	0.85835004	0.9334
20190322	108.09428	29.50966	878.0	4.49897	208.8447	-0.87593	-0.48244	0.43706283	292.68	0.5257813	0.48972732	0.43255183	0.2756197	1.0	0.26518783	0.3227712	0.6613856	0.0017964373	1.1	15.0	0.851	0.9269
20190322	108.17513	29.50966	912.0	9.72624	116.9325	-0.45294	0.89154	0.43706283	291.96	0.5158872	0.48294055	0.46212652	0.2693805	1.0	0.1806896	0.0	0.5	0.0017669791	1.1	14.8	0.8394	0.9222
20190322	108.82191	29.50966	1012.0	3.61158	257.09686	-0.2233	-0.97475	0.38762793	292.34	0.5291175	0.5010737	0.44314772	0.28740007	0.0	0.24236466	0.5851584	0.2925792	0.0018099389	1.1	16.1	0.8466	0.92745
20190322	108.90276	29.50966	1102.0	3.63662	357.47845	0.99903	-0.044	0.4181242	291.18	0.54122937	0.5279069	0.45612428	0.28349826	0.38698822	0.16737816	0.6258866	0.5064374	0.001858745	1.1	15.1	0.85305	0.9237
20190322	108.98361	29.50966	1215.5	6.17259	45.41188	0.70201	0.71217	0.45727235	291.22	0.6009586	0.5784165	0.43704244	0.29421556	0.19607559	0.29018554	0.6330559	0.41456574	0.0020635896	1.1	14.8	0.8518	0.9257
20190322	107.28579	29.42881	610.0	6.59568	138.14934	-0.74489	0.66719	0.47239152	294.38	0.5511461	0.51835024	0.4710876	0.28260118	1.0	0.4607179	0.64300674	0.8215034	0.0018722266	1.4	14.1	0.8439	0.92225003
20190322	107.44749	29.42881	609.0	8.09806	115.84724	-0.43597	0.89996	0.39481384	293.52	0.538801	0.502849	0.46305585	0.27714857	0.05369258	0.36416516	0.61257744	0.333135	0.0018356536	1.3000001	14.2	0.84535	0.92625
20190322	107.77088	29.42881	801.0	6.46505	151.14182	-0.87582	0.48264	0.39796427	292.62	0.5360972	0.50287384	0.44483984	0.28057218	0.11986455	0.28102818	0.5400692	0.3299669	0.0018320595	1.3000001	13.9	0.8538	0.9254
20190322	108.33682	29.42881	807.0	6.10457	292.80377	0.38758	-0.92184	0.4163543	292.56	0.4890149	0.45901638	0.41334167	0.28433153	0.2636817	0.17491063	0.0	0.13184085	0.001671503	0.8	15.6	0.8326	0.9202
20190322	108.57937	29.42881	851.0	4.87194	121.86262	-0.52788	0.84932	0.3868793	292.56	0.5257985	0.49225402	0.4413275	0.28279153	0.0	0.25470635	0.0	0.0	0.001797233	1.1	15.6	0.85695004	0.9341
20190322	107.44749	29.34796	599.0	7.79758	331.98727	0.88284	-0.46967	0.3958103	293.52	0.54996246	0.50564975	0.45491806	0.30019704	0.46329197	0.38530844	0.78996664	0.6266293	0.0018736798	1.3000001	13.4	0.85515	0.9355
20190322	107.52834	29.34796	1212.0	8.44252	325.01596	0.81931	-0.57335	0.40784332	291.97998	0.557261	0.5145414	0.4560205	0.28608248	1.0	0.26867816	0.0	0.5	0.0019085589	1.1	13.4	0.86660004	0.9362
20190322	107.69004	29.34796	519.0	8.1808	53.60146	0.5934	0.80491	0.40536878	292.69998	0.53999233	0.49328858	0.4464286	0.2777778	0.48893508	0.29575816	0.0	0.24446754	0.0018448663	1.1	14.6	0.8567	0.9314
20190322	108.49852	29.34796	813.0	5.22321	158.91063	-0.93302	0.35982	0.4333874	293.28	0.5370191	0.49598393	0.44050378	0.29010695	0.020617692	0.33997947	0.46309653	0.24185711	0.0018310797	1.2	16.3	0.8298	0.91980004
20190322	107.36664	29.26711	1284.0	8.28353	4.40426	0.99705	0.07679	0.45745927	291.97998	0.62636364	0.57288134	0.42420936	0.30355665	0.027304448	0.39601964	0.0	0.013652224	0.002145228	1.3000001	13.6	0.8479	0.9271
20190322	107.44749	29.26711	1339.0	8.564	343.27563	0.9577	-0.28777	0.43688095	291.44	0.60672706	0.55535793	0.4435512	0.30478466	0.016421374	0.3185182	0.0	0.008210687	0.002081825	1.1	13.6	0.8598	0.93369997
20190322	107.52834	29.26711	1624.0	5.689	260.32416	-0.16807	-0.98577	0.46051148	290.96	0.65654737	0.6119816	0.4387618	0.3132969	1.0	0.36851114	0.0	0.5	0.0022564868	1.4	13.7	0.8529	0.9296
20190322	108.41767	29.26711	680.0	4.70561	324.7471	0.81661	-0.57719	0.40914488	292.74	0.5660588	0.51873624	0.42576444	0.31471446	0.0	0.34959045	0.45732242	0.22866121	0.0019336573	1.3000001	16.1	0.84424996	0.9303
20190322	108.66022	29.26711	1008.0	6.17995	63.93982	0.43931	0.89833	0.44378096	292.25998	0.5134102	0.48524597	0.45136985	0.26260737	1.0	0.20193005	0.0	0.5	0.0017566901	0.90000004	15.3	0.8517	0.92480004
20190322	108.74107	29.26711	812.0	10.86995	238.95448	-0.51572	-0.85676	0.44378096	292.5	0.5328932	0.5049793	0.43665075	0.27861923	0.0	0.2640977	0.0	0.0	0.0018218571	1.1	15.8	0.85455	0.9275
20190322	108.82191	29.26711	971.0	9.35254	207.41142	-0.88772	-0.46038	0.42077118	292.97998	0.5769236	0.5481641	0.43468115	0.29566967	0.0	0.38957992	0.48020738	0.24010369	0.001969157	1.2	15.1	0.84795	0.9247
20190322	108.25597	29.18626	561.0	6.98348	221.0652	-0.75396	-0.65692	0.4372962	292.28	0.55229497	0.4995073	0.41796044	0.2977534	0.14999238	0.28425756	0.3398897	0.24494104	0.0018896091	1.2	15.8	0.8473	0.9319
20190322	108.57937	29.18626	893.0	5.7795	105.91926	-0.27428	0.96165	0.4312391	292.94	0.522886	0.48767835	0.42382088	0.27874565	0.07421933	0.28205615	0.36065984	0.21743959	0.0017849593	1.1	15.7	0.84105	0.926
20190322	108.66022	29.18626	765.0	6.11417	22.47683	0.92403	0.38231	0.47838184	292.66	0.5513363	0.51497746	0.4385651	0.28016502	0.0	0.31469482	0.6102328	0.3051164	0.0018838799	1.1	16.1	0.84805	0.9238
20190322	108.74107	29.18626	775.0	7.57603	313.23587	0.685	-0.72854	0.47838184	292.68	0.55337316	0.52066875	0.43777257	0.28985637	0.0	0.32034966	0.5135634	0.2567817	0.0018907106	1.1	15.2	0.8559	0.9319
20190322	108.82191	29.18626	819.0	8.07986	304.99918	0.57356	-0.81916	0.44216466	292.8	0.5789269	0.54787236	0.43173176	0.30040053	0.0	0.37834665	0.45481735	0.22740868	0.0019772095	1.1	15.0	0.8596	0.9348
20190322	107.93258	29.10542	1022.0	6.64057	118.02705	-0.46989	0.88273	0.47394097	293.04	0.5191837	0.48615634	0.43290964	0.25760663	0.108972825	0.2832608	0.0	0.054486413	0.001771716	1.0	15.7	0.8448	0.9206
20190322	108.01343	29.10542	761.0	6.13885	4.69722	0.99664	0.08189	0.41883537	292.91998	0.5335028	0.49347335	0.43421048	0.28513858	0.0	0.3018244	0.0	0.0	0.0018213261	1.1	15.7	0.84895	0.92715
20190322	108.25597	29.10542	520.0	4.53316	210.1637	-0.86459	-0.50247	0.41667983	292.75998	0.5376541	0.4897083	0.41212538	0.30357143	0.123080894	0.29626873	0.0	0.061540447	0.0018365014	1.1	15.8	0.8415	0.931
20190322	108.33682	29.10542	829.0	6.04443	295.78497	0.43499	-0.90043	0.40119344	292.86	0.48753893	0.46472728	0.43112338	0.2833807	0.2571553	0.19908056	0.0	0.12857765	0.001664751	0.90000004	15.5	0.8265	0.9158
20190322	108.57937	29.10542	744.0	4.88739	8.43109	0.98919	0.14662	0.4456104	292.68	0.5721629	0.5218913	0.4368086	0.30829114	0.0	0.3559797	0.5117122	0.2558561	0.0019549096	1.3000001	15.7	0.85469997	0.93719995
20190322	108.74107	29.10542	919.0	6.10426	36.61729	0.80264	0.59647	0.4601986	292.97998	0.53449774	0.5111042	0.43058795	0.28090057	0.0	0.30901954	0.28512558	0.14256279	0.001824349	1.0	15.5	0.8526	0.92875004
20190322	107.85173	29.02457	1050.0	7.66591	340.65982	0.94357	-0.33118	0.44773594	293.16	0.5376975	0.4950897	0.41677585	0.25892588	0.0	0.3309295	0.4605497	0.23027486	0.0018341434	1.1	14.7	0.8358	0.9137
20190322	107.93258	29.02457	978.0	5.42837	56.57341	0.55087	0.83459	0.4175375	293.63998	0.5218528	0.48477066	0.43210748	0.26494056	0.031253975	0.34156317	0.0	0.015626987	0.0017771857	1.0	15.7	0.84185	0.9184
20190322	108.41767	29.02457	806.0	5.4265	201.12067	-0.93282	-0.36033	0.40949905	292.62	0.5467422	0.5093982	0.43615323	0.3139704	0.0	0.30227816	0.44062862	0.22031431	0.0018684376	1.1	15.8	0.8335	0.9213
20190322	108.57937	29.02457	1111.0	7.30572	332.33075	0.88564	-0.46437	0.45350862	292.44	0.53946257	0.52616554	0.4255319	0.26658487	0.053030085	0.27227643	0.5000462	0.27653813	0.0018446948	1.0	15.6	0.8366	0.916
20190322	108.66022	29.02457	1100.0	8.03478	161.10374	-0.94611	0.32386	0.4358294	293.16	0.527281	0.52741015	0.4181226	0.25709152	0.034188647	0.31027052	0.0	0.017094323	0.0017986116	1.0	16.1	0.82585	0.9009
20190322	108.74107	29.02457	1166.0	4.69437	113.53956	-0.39938	0.91678	0.4358294	292.95	0.52648306	0.5211017	0.43763208	0.25975773	0.09960542	0.29027975	0.2891284	0.1943669	0.0017971771	0.90000004	14.8	0.84145	0.9121
20190322	108.01343	28.94372	1036.0	5.53294	64.15083	0.436	0.89994	0.4012486	293.75998	0.5207518	0.51975656	0.41563517	0.2702004	0.0	0.34995332	0.42012027	0.21006013	0.0017727118	1.0	16.0	0.8147	0.89664996
20190322	108.17513	28.94372	807.0	6.69733	119.00635	-0.48491	0.87457	0.42321408	293.08	0.5140368	0.49261993	0.40474346	0.28501788	0.0	0.27615494	0.0	0.0	0.0017539129	1.0	15.8	0.7996	0.8911
20190322	108.41767	28.94372	781.0	3.56803	292.95099	0.38994	-0.92084	0.425618	293.54	0.52841926	0.48612538	0.43359244	0.30742413	0.0	0.34575197	0.0	0.0	0.001800161	0.90000004	16.0	0.8392	0.9255
20190322	108.49852	28.94372	1040.0	9.69631	8.09665	0.99003	0.14084	0.42227829	292.84	0.55807364	0.52924293	0.4297584	0.29531723	0.0	0.34291685	0.0	0.0	0.0019057288	1.0	14.7	0.8364	0.92005
20190322	108.57937	28.94372	945.0	7.82371	188.35095	-0.9894	-0.14524	0.4259625	292.6	0.55997694	0.5517512	0.42472744	0.28372854	0.07691743	0.32630253	0.3428822	0.20989981	0.0019137968	1.1	16.2	0.83005	0.90929997
20190322	108.66022	28.94372	1036.0	8.54942	146.3446	-0.83239	0.5542	0.42824924	292.99	0.55550283	0.54753923	0.43484402	0.26686883	0.0	0.3507184	0.42993483	0.21496741	0.0018959789	1.0	16.2	0.83379996	0.90845
20190322	108.74107	28.94372	993.0	4.74264	216.28386	-0.8061	-0.59179	0.42824924	291.89	0.55275327	0.5498221	0.43771908	0.26308203	0.3154441	0.25203267	0.36005306	0.3377486	0.001893704	1.0	16.1	0.8461	0.9145
20190322	108.01343	28.86287	1110.0	7.36718	156.03374	-0.91378	0.4062	0.4156728	292.8	0.58059573	0.5677419	0.4064414	0.28960884	0.0	0.3813763	0.7619712	0.3809856	0.001982909	1.1	15.2	0.8271	0.90849996
20190322	108.17513	28.86287	652.0	5.57177	13.38298	0.97284	0.23146	0.40079233	292.96	0.54904014	0.52078533	0.43063235	0.2988986	0.0	0.3358042	0.0	0.0	0.001874113	1.2	16.0	0.8354	0.92125
20190322	108.33682	28.86287	576.0	5.84311	213.34938	-0.83533	-0.54974	0.43303648	293.06	0.5353925	0.4988995	0.42022875	0.2980465	0.0	0.31773448	0.73693424	0.36846712	0.0018269041	1.1	16.1	0.82425	0.9168
20190322	108.41767	28.86287	845.0	5.08842	303.31378	0.54922	-0.83568	0.41210976	292.46	0.5328852	0.4952287	0.45180023	0.28792366	0.008697499	0.26060456	0.39745182	0.20307466	0.001822079	0.90000004	15.9	0.8325	0.9187
20190322	108.49852	28.86287	783.0	5.63406	121.56622	-0.52348	0.85204	0.41150433	293.13998	0.5408163	0.51738864	0.4135934	0.28900957	0.0114937825	0.33529404	0.31133276	0.16141327	0.001844908	1.1	16.2	0.8233	0.9122
20190322	108.57937	28.86287	790.0	5.94499	226.91397	-0.6831	-0.73033	0.3988272	292.63998	0.56103677	0.5404037	0.45087105	0.28821656	0.0	0.33169544	0.48310462	0.24155231	0.0019171569	1.1	16.4	0.8398	0.91745
20190322	108.66022	28.86287	946.0	6.6236	181.00478	-0.99985	-0.01754	0.40814435	292.82	0.5552643	0.5419355	0.4123377	0.2826087	0.0	0.33586523	0.45613283	0.22806641	0.0018962648	1.0	16.5	0.8425	0.9173
20190322	108.09428	28.78202	837.0	6.21025	301.51761	0.52276	-0.85248	0.3953824	293.78	0.49629417	0.49288416	0.41805598	0.2707637	0.6289652	0.3020047	0.0	0.3144826	0.0016893395	1.0	16.3	0.7994	0.8931
20190322	108.33682	28.78202	681.0	6.46396	312.79355	0.67936	-0.73381	0.42036614	292.78	0.5316847	0.5012701	0.44273904	0.27563557	0.0	0.2859909	0.4774641	0.23873205	0.001815987	1.0	16.2	0.8425	0.92289996
20190322	108.41767	28.78202	1093.0	4.98347	255.54001	-0.2497	-0.96832	0.39932442	292.36	0.545584	0.52010816	0.423332	0.27939394	0.0	0.27772084	0.0	0.0	0.0018661378	0.90000004	16.5	0.8297	0.9134
20190322	108.49852	28.78202	769.0	4.90232	80.54723	0.16423	0.98642	0.3689918	292.19998	0.5679698	0.5169316	0.43586624	0.3151515	0.0	0.3080697	0.5975239	0.29876196	0.0019437708	1.1	16.4	0.8323	0.9239
20190322	108.09428	28.70117	1006.0	6.15418	80.66155	0.16227	0.98675	0.39689898	293.58	0.52982706	0.51268405	0.38536775	0.27400336	0.0	0.3519995	0.24314442	0.12157221	0.0018047111	1.0	16.7	0.8139	0.8976
20190322	108.17513	28.70117	752.0	6.99849	122.30117	-0.53437	0.84525	0.39689898	293.96	0.505348	0.4900931	0.42705166	0.26235488	0.0	0.33690906	0.24526079	0.122630395	0.0017191048	1.0	16.7	0.8107	0.8941
20190322	107.85173	28.62032	673.0	4.40663	81.7204	0.144	0.98958	0.3533124	293.66	0.5049572	0.46749908	0.44522968	0.25255972	0.4318183	0.30916882	0.34746307	0.3896407	0.0017195301	1.0	16.5	0.84625	0.92235
20190322	108.57937	28.62032	689.0	3.88923	131.28761	-0.65984	0.75141	0.38793373	292.69998	0.5070632	0.49270386	0.43490496	0.27882135	0.21256238	0.22748439	0.6090604	0.4108114	0.001732365	1.0	16.4	0.8437	0.92235005
20190322	108.57937	28.53948	673.0	4.20619	16.68347	0.95791	0.28708	0.36804968	292.46	0.56677794	0.5186006	0.4347937	0.29469576	0.64959115	0.32752305	0.7965213	0.7230562	0.0019379675	1.0	16.7	0.8538	0.9303
20190322	108.57937	28.45863	703.0	3.7606	292.64896	0.38508	-0.92288	0.3460595	292.75998	0.5186722	0.4928599	0.44647107	0.2716226	0.6860477	0.25746042	0.85341674	0.76973224	0.0017716637	1.0	16.6	0.83985	0.9162
20190322	108.66022	28.37778	794.5	4.3556	106.70592	-0.28746	0.95779	0.3728525	290.84998	0.49544382	0.4914625	0.43924096	0.24387646	0.8222949	0.03399329	0.38505316	0.60367405	0.0017034343	0.8	16.8	0.8359	0.9093
20190322	108.66022	28.29693	855.0	4.31913	321.07141	0.77793	-0.62835	0.3476786	291.25998	0.54560953	0.529458	0.40466785	0.28347826	0.79229414	0.18355355	0.53015834	0.6612263	0.0018732733	1.0	17.6	0.84255004	0.9195
20190322	108.49852	28.21608	726.0	4.72588	130.77151	-0.65304	0.75732	0.34747654	294.25998	0.53954756	0.5202981	0.43472278	0.27436075	0.54098606	0.4294186	0.24667102	0.39382854	0.0018335744	1.1	17.6	0.8273	0.9089
20190322	108.57937	28.21608	877.0	4.09809	276.21652	0.10829	-0.99412	0.3387976	293.54	0.54485774	0.53363407	0.4415019	0.27507505	0.57015467	0.37742186	0.28995273	0.4300537	0.0018561617	1.1	17.8	0.82315	0.9051
20190322	108.66022	28.21608	1038.0	5.1185	62.74609	0.45793	0.88899	0.37682253	292.78	0.57239646	0.5689046	0.4241828	0.28230938	0.56276214	0.36472625	0.5104673	0.5366147	0.0019550396	1.1	17.7	0.83525	0.90995
20190322	108.49852	28.13523	802.0	7.20795	279.85165	0.1711	-0.98525	0.3515363	294.36	0.5198196	0.52144146	0.42550835	0.26744395	0.43710065	0.40106332	0.37246907	0.40478486	0.0017659316	1.1	17.7	0.82085	0.9024
20190322	108.57937	28.13523	877.0	6.13274	339.44669	0.93635	-0.35108	0.36865693	294.3	0.53011864	0.53670084	0.44043064	0.26423243	0.47129297	0.4153497	0.4135315	0.44241226	0.0018012867	1.1	18.1	0.82645	0.90195
20190322	108.33682	28.05439	635.0	5.35644	197.31239	-0.9547	-0.29758	0.34256476	295.38	0.5118166	0.4802119	0.4578147	0.25662878	0.5356302	0.4764432	0.32210815	0.4288692	0.0017327396	1.1	17.1	0.8233	0.9038
20190322	108.41767	28.05439	797.0	10.61509	223.54277	-0.72486	-0.6889	0.35259563	295.12	0.52153695	0.51797295	0.45245558	0.24519455	0.41193923	0.47128835	0.38877022	0.40035474	0.001767203	1.1	17.3	0.8153	0.895
20190322	108.49852	28.05439	760.0	5.74154	342.58728	0.95417	-0.29925	0.35079792	295.62	0.51491034	0.52003354	0.44485843	0.2539844	0.44320303	0.503439	0.32996085	0.38658196	0.0017417981	1.1	17.5	0.8072	0.88895
20190322	108.57937	28.05439	1228.0	6.97969	278.89111	0.15456	-0.98798	0.37656888	293.91998	0.58718646	0.58839405	0.4103294	0.29030603	0.45946112	0.48480523	0.4739613	0.46671122	0.0019977766	1.1	17.4	0.8299	0.9079
20190322	108.66022	28.05439	1112.0	7.3563	2.54614	0.99901	0.04442	0.39950255	292.94	0.61514574	0.60494685	0.44712657	0.30453992	0.5504016	0.45278624	0.78495544	0.66767853	0.0020999035	1.2	16.7	0.8508	0.9247
20190322	108.33682	27.97354	827.0	5.09771	359.16241	0.99989	-0.01462	0.34472704	294.96	0.52525616	0.5170751	0.42948517	0.2672065	0.40114123	0.46404067	0.38281462	0.3919779	0.0017807708	1.0	17.3	0.82515	0.90545
20190322	108.41767	27.97354	861.0	8.12068	340.63049	0.9434	-0.33166	0.36145318	294.84	0.54584825	0.54571027	0.43542048	0.2705399	0.4529056	0.49060702	0.37214452	0.41252506	0.0018513371	1.1	17.5	0.8192	0.89965
20190322	108.49852	27.97354	1016.0	6.59767	297.81152	0.46656	-0.88449	0.3802597	294.75998	0.5544238	0.5553766	0.40084046	0.29218695	0.483624	0.49875656	0.471457	0.4775405	0.0018809332	1.1	17.6	0.8381	0.9134
20190322	108.57937	27.97354	1222.0	8.47488	309.26108	0.63285	-0.77427	0.4277392	292.32	0.6559454	0.6216462	0.43778053	0.33388567	0.5098025	0.47093365	0.9500106	0.72990656	0.0022439293	1.5	17.0	0.8689	0.9395
20190322	107.52834	27.89269	814.0	0.93156	126.55244	-0.59556	0.80331	0.32276136	295.22	0.49489254	0.4771812	0.45960265	0.24960971	0.32694164	0.42999768	0.0792644	0.20310302	0.0016763516	0.8	15.7	0.8353	0.9131
20190322	108.33682	27.89269	763.0	5.09647	232.67725	-0.6063	-0.79523	0.34902015	295.94	0.56057185	0.5415677	0.41885522	0.27698684	0.69496745	0.60870427	0.3126293	0.50379837	0.0018942078	1.2	17.6	0.8183	0.9013
20190322	108.41767	27.89269	845.0	5.6169	266.69275	-0.05769	-0.99833	0.3817598	295.22	0.5765766	0.5672251	0.4241682	0.27913928	0.44128832	0.57424986	0.25381455	0.34755144	0.0019530404	1.1	17.7	0.8232	0.9018
20190322	108.33682	27.81184	696.0	3.23958	276.1514	0.10716	-0.99424	0.3528675	295.96	0.5449261	0.5190865	0.43866703	0.2782283	0.39741805	0.58498836	0.22887519	0.31314662	0.0018412154	1.1	17.3	0.8332	0.912
20190322	108.41767	27.81184	1017.0	6.99125	290.33966	0.34758	-0.93765	0.40147132	294.52	0.5768034	0.5767553	0.4113712	0.2829486	0.42464608	0.51672304	0.32400814	0.37432712	0.0019584524	1.1	16.1	0.828	0.90765
20190322	108.33682	27.73099	824.0	7.24488	277.52567	0.13097	-0.99139	0.3686389	295.19998	0.5614331	0.5432147	0.44224668	0.27998835	0.45826894	0.54782194	0.3622697	0.41026932	0.0019018737	1.1	17.3	0.828	0.91065
20190322	108.41767	27.73099	994.0	6.40653	192.1566	-0.97758	-0.21058	0.4208866	295.02	0.56519413	0.5786826	0.42182183	0.2570146	0.3985105	0.53897303	0.38760036	0.39305544	0.0019157825	1.1	17.0	0.8168	0.893
20190322	108.49852	27.73099	926.5	5.38939	217.86998	-0.78941	-0.61387	0.4989887	294.86	0.5554566	0.53928125	0.4130178	0.27859366	0.4587632	0.50901437	0.5159106	0.48733693	0.0018837978	1.1	17.1	0.8409	0.91565
20190322	107.44749	27.65014	878.0	3.1453	112.53276	-0.38321	0.92366	0.33548456	295.62	0.52997637	0.5021097	0.4228552	0.25581396	0.27931702	0.5301994	0.0	0.13965851	0.0017927622	1.1	17.2	0.8311	0.91125
20190322	107.85173	27.65014	758.0	6.10672	85.62026	0.07637	0.99708	0.37334168	295.52	0.5426696	0.49401596	0.42707974	0.27775252	0.39805883	0.5434344	0.5303263	0.46419257	0.0018363211	1.1	17.2	0.82515	0.9103
20190322	108.25597	27.65014	748.0	6.01804	217.09349	-0.79765	-0.60312	0.35743278	295.58	0.5514808	0.53075504	0.448157	0.27024266	0.5040653	0.5634075	0.62836516	0.5662152	0.0018657583	1.1	17.3	0.8311	0.91
20190322	108.33682	27.65014	840.0	4.04811	198.41599	-0.94879	-0.31591	0.3886535	295.28	0.5643067	0.55546814	0.43627918	0.2698664	0.5	0.55929816	0.56382495	0.53191245	0.0019110901	1.1	17.4	0.828	0.90524995
20190322	108.41767	27.65014	842.0	3.40057	106.23196	-0.27953	0.96014	0.4701134	295.32	0.5489248	0.5485674	0.41909948	0.26364192	0.49399462	0.5369572	0.52549577	0.5097452	0.0018587457	1.1	17.4	0.8193	0.8959
20190322	104.69865	27.5693	1676.0	6.28416	312.58862	0.67673	-0.73623	0.35061046	295.78	0.5111382	0.5234006	0.4204082	0.2605115	0.466668	0.51085454	0.0	0.233334	0.0017281027	0.7	12.4	0.8571	0.91585
20190322	107.69004	27.5693	930.0	4.69575	161.66533	-0.94924	0.31457	0.3492797	296.36	0.5371011	0.5076614	0.44285217	0.2568337	0.36521846	0.60653603	0.22759101	0.29640472	0.0018123266	1.1	17.1	0.8329	0.91115
20190322	107.77088	27.5693	939.0	6.75152	163.19849	-0.95731	0.28906	0.35640168	296.22	0.5341256	0.5236918	0.41909713	0.25834194	0.3932769	0.58948064	0.10363105	0.24845397	0.0018031383	1.1	17.2	0.8151	0.8966
20190322	107.93258	27.5693	973.0	4.5351	285.22992	0.26269	-0.96488	0.3929491	295.16	0.5208256	0.5104367	0.43506083	0.26355183	0.4627661	0.4735119	0.06860849	0.2656873	0.0017645535	1.0	17.0	0.82655	0.9082
20190322	108.01343	27.5693	986.0	4.03696	42.18731	0.74095	0.67156	0.38110328	294.78	0.5258535	0.5119021	0.4250849	0.26715782	0.486338	0.44936123	0.20017496	0.34325647	0.0017838846	1.1	17.2	0.8263	0.9055
20190322	108.17513	27.5693	664.0	5.52155	81.41932	0.1492	0.98881	0.37771595	296.28	0.4954899	0.4896327	0.46730655	0.24057789	0.5400309	0.5274671	0.29064032	0.4153356	0.0016723704	1.0	16.9	0.8233	0.8959
20190322	108.25597	27.5693	781.0	3.79146	345.68326	0.96894	-0.24728	0.373078	295.41998	0.53785944	0.53333336	0.43011478	0.26989868	0.54276973	0.52654773	0.2625271	0.40264842	0.0018206603	1.1	17.2	0.8238	0.9032
20190322	108.33682	27.5693	786.0	5.11009	294.39948	0.4131	-0.91069	0.42510238	295.47998	0.5694073	0.5604341	0.41462678	0.27537578	0.51666766	0.58431745	0.6346689	0.5756683	0.0019270588	1.1	17.4	0.8268	0.90655
20190322	108.41767	27.5693	980.0	5.5053	340.71677	0.9439	-0.33024	0.45008463	294.82	0.559624	0.565337	0.42246842	0.2676801	0.5252155	0.51277316	1.0	0.76260775	0.0018981887	1.1	16.0	0.8197	0.8964
20190322	107.69004	27.48845	727.0	4.13233	268.8205	-0.02059	-0.99979	0.36492038	295.88	0.5730151	0.5278111	0.42436475	0.29779837	0.42113954	0.6233184	0.41512486	0.4181322	0.0019366469	1.3000001	17.3	0.8458	0.9303
20190322	107.77088	27.48845	889.0	7.14334	39.11868	0.77584	0.63093	0.37219745	295.96	0.5314246	0.5055107	0.43812707	0.2683404	0.40978158	0.5623243	0.0	0.20489079	0.001795596	1.1	17.1	0.82659996	0.9111
20190322	107.85173	27.48845	987.0	5.46301	251.69057	-0.31415	-0.94937	0.40802276	295.72	0.5291742	0.515937	0.4372076	0.27417302	0.42036882	0.53752816	0.19127914	0.30582398	0.0017894434	1.1	17.1	0.82879996	0.9101
20190322	107.93258	27.48845	1059.0	3.83267	60.65741	0.49003	0.87171	0.41540688	295.3	0.533272	0.5313469	0.41659385	0.27866304	0.46226463	0.50812876	0.5582496	0.5102571	0.0018058654	1.1	17.2	0.8247	0.905
20190322	108.01343	27.48845	881.0	3.54237	122.56274	-0.53822	0.8428	0.3963427	295.47998	0.5408907	0.5262961	0.4264928	0.2772508	0.47695082	0.5369504	0.26848292	0.37271687	0.0018305493	1.1	17.2	0.83345	0.9145
20190322	108.09428	27.48845	764.0	4.44813	104.97495	-0.2584	0.96604	0.40561137	295.97998	0.49658313	0.4868603	0.4357478	0.2627551	0.5417369	0.5022319	0.0	0.27086845	0.0016777592	1.1	17.0	0.8209	0.90164995
20190322	108.17513	27.48845	677.0	4.98567	342.1658	0.95195	-0.30626	0.40561137	295.94	0.5540005	0.5280575	0.43184036	0.28236568	0.55817544	0.5981333	0.6791491	0.61866224	0.0018720027	1.1	17.0	0.83985	0.9202
20190322	108.25597	27.48845	819.0	3.91743	283.39124	0.2316	-0.97281	0.4139099	294.97998	0.56556726	0.536	0.42834416	0.29290628	0.531685	0.5362453	0.6988788	0.61528194	0.0019173073	1.2	17.3	0.8474	0.92515004
20190322	108.33682	27.48845	860.5	3.91451	331.81216	0.8814	-0.47236	0.42417789	294.96	0.56428844	0.5462754	0.43730107	0.29037207	0.5155289	0.5324303	0.7343952	0.6249621	0.0019131016	1.2	17.4	0.8327	0.916
20190322	107.52834	27.4076	826.0	4.13348	55.96352	0.55972	0.82868	0.3943185	295.9	0.5095347	0.46807837	0.41901982	0.25647855	0.46945977	0.5186699	0.28981894	0.37963936	0.0017219828	1.0	17.0	0.8398	0.922
20190322	107.60919	27.4076	680.0	5.10856	16.98107	0.9564	0.29206	0.3943185	296.1	0.5240213	0.48970842	0.4301587	0.27681756	0.48484653	0.56188846	0.0	0.24242327	0.0017697444	1.1	17.2	0.85109997	0.9288
20190322	107.77088	27.4076	734.0	5.10048	96.4967	-0.11315	0.99358	0.3881468	296.34	0.5159632	0.5010176	0.44052866	0.25532615	0.46388465	0.56917363	0.0	0.23194233	0.001741119	1.1	17.2	0.8208	0.9029
20190322	107.85173	27.4076	925.0	4.69544	217.76714	-0.79051	-0.61245	0.4073069	295.36	0.5762987	0.5494106	0.43258807	0.2943247	0.4457827	0.58538634	0.7000743	0.5729285	0.001951174	1.3000001	17.4	0.8358	0.918
20190322	107.93258	27.4076	968.0	2.75831	181.7673	-0.99952	-0.03084	0.40452415	295.75998	0.5429472	0.53637064	0.4293033	0.2731241	0.4395024	0.5645264	0.34041703	0.3899597	0.0018357696	1.1	17.3	0.8165	0.899
20190322	108.01343	27.4076	1001.0	8.45625	1.63316	0.99959	0.0285	0.4236215	294.75998	0.63184583	0.5969368	0.41939726	0.32995492	0.49654168	0.6220771	0.6855853	0.5910635	0.0021435944	1.3000001	17.1	0.8629	0.9394
20190322	108.09428	27.4076	1072.0	8.90842	69.67419	0.34736	0.93773	0.43748587	294.06	0.61588097	0.5850607	0.41591957	0.31179366	0.54072666	0.5428063	0.60841036	0.5745685	0.0020944057	1.3000001	15.7	0.8539	0.93299997
20190322	108.17513	27.4076	842.5	4.43271	321.55893	0.78325	-0.62171	0.43748587	294.68	0.5686099	0.54224044	0.41802722	0.2941422	0.5959597	0.5162695	0.7799762	0.68796796	0.0019295843	1.3000001	16.9	0.844	0.9265
20190322	108.25597	27.4076	895.0	3.0401	309.41751	0.63497	-0.77254	0.4434623	294.65	0.54603857	0.52784705	0.45414633	0.2718676	0.542427	0.47467494	0.892324	0.7173755	0.001853177	1.1	15.7	0.84494996	0.919
20190322	107.28579	27.32675	774.0	2.96758	44.70029	0.7108	0.7034	0.3587198	295.6	0.56449276	0.5065365	0.41809994	0.28756458	0.38989776	0.5864327	1.0	0.6949489	0.0019096507	1.2	17.2	0.84424996	0.92885
20190322	107.52834	27.32675	998.0	4.38086	13.25173	0.97337	0.22923	0.3798047	295.97998	0.52524084	0.5048544	0.42366412	0.25897035	0.4527644	0.55345833	0.0	0.2263822	0.0017745823	1.0	17.2	0.8326	0.9122
20190322	107.69004	27.32675	831.0	2.98313	124.72384	-0.56962	0.82191	0.37806225	296.18	0.50676346	0.4812659	0.44410476	0.24197862	0.4866077	0.5387589	0.0	0.24330385	0.0017109982	1.0	17.0	0.82484996	0.9043
20190322	107.77088	27.32675	762.0	3.17417	68.08083	0.3733	0.92771	0.39947885	295.74	0.5257808	0.5001922	0.42773506	0.27258	0.50453156	0.53335774	0.99386096	0.7491963	0.0017778481	1.1	17.1	0.8408	0.92295
20190322	107.85173	27.32675	735.0	4.42827	198.30841	-0.94938	-0.31413	0.41474012	295.34	0.5429899	0.51819384	0.4350433	0.28995895	0.50317407	0.5285178	0.16610195	0.334638	0.0018385248	1.2	17.2	0.84365	0.926
20190322	107.93258	27.32675	846.0	5.20733	262.91742	-0.1233	-0.99237	0.41949743	294.74	0.607413	0.5775226	0.42998713	0.3102342	0.510269	0.5837636	0.9144034	0.7123362	0.0020608434	1.4	17.7	0.84185004	0.9242
20190322	108.01343	27.32675	1025.0	7.28548	258.97354	-0.19126	-0.98154	0.45456776	294.69998	0.59585494	0.57556045	0.4379482	0.29752624	0.440522	0.56245893	0.51192	0.47622097	0.0020219036	1.3000001	17.4	0.8437	0.9242
20190322	108.09428	27.32675	930.5	4.80179	6.76563	0.99304	0.11781	0.5008572	294.13998	0.60090345	0.57431966	0.40763572	0.31117398	0.5903516	0.5253095	0.5433921	0.5668719	0.0020429166	2.5	17.1	0.85599995	0.9345
20190322	107.60919	27.2459	1098.0	3.55494	58.59541	0.52108	0.85351	0.3599913	295.94	0.53064513	0.522581	0.42497578	0.25788197	0.4392208	0.5592521	0.0	0.2196104	0.0017930835	1.1	17.0	0.8227	0.9027
20190322	107.69004	27.2459	990.0	3.52403	352.23462	0.99083	-0.13512	0.37736875	295.22	0.55156577	0.5229215	0.41860464	0.268379	0.46811786	0.5329249	0.097342566	0.28273022	0.0018683211	1.1	17.4	0.8317	0.911
20190322	107.77088	27.2459	846.0	4.19796	114.5594	-0.41564	0.90953	0.40266988	294.8	0.6039816	0.55982256	0.4159057	0.31822145	0.5096162	0.5832643	0.32125613	0.41543615	0.0020487844	1.4	17.3	0.84564996	0.92885
20190322	107.93258	27.2459	947.5	2.77265	283.75122	0.23771	-0.97134	0.4401536	295.52	0.5278102	0.52843064	0.43175852	0.2566464	0.5442836	0.5176673	0.42114934	0.4827165	0.001786039	1.1	17.1	0.8054	0.8885
20190322	107.1241	27.16505	922.0	3.49942	206.21606	-0.89713	-0.44176	0.3606126	296.44	0.57961786	0.5490697	0.43645635	0.2734694	0.26328418	0.6797047	0.4628383	0.36306125	0.001955262	1.4	17.8	0.81395	0.9036
20190322	107.60919	27.16505	992.0	4.76141	104.71777	-0.25406	0.96719	0.3428569	295.97998	0.57347673	0.5507246	0.40925702	0.27477032	0.43822193	0.6323357	0.108579345	0.27340063	0.0019375525	1.2	17.6	0.81105	0.8969
20190322	107.69004	27.16505	958.0	5.65499	125.49917	-0.58069	0.81412	0.38518903	295.18	0.5445242	0.5413116	0.44462752	0.26801616	0.48419285	0.51743263	0.0	0.24209642	0.0018447192	1.1	17.2	0.8221	0.90384996
20190322	107.77088	27.16505	808.0	4.53684	330.48621	0.87024	-0.49263	0.41692606	295.4	0.5242881	0.5139687	0.42637536	0.2675372	0.51122665	0.50089216	0.0	0.25561333	0.0017748413	1.1	17.1	0.82625	0.9077
20190322	107.1241	27.08421	990.0	4.19507	356.0687	0.99765	-0.06856	0.36399308	295.96	0.5905467	0.54740536	0.42814285	0.28438443	0.20264918	0.65663934	0.0	0.10132459	0.00199536	1.4	17.9	0.83895004	0.9174
20190322	107.04325	27.00336	1067.0	3.65538	329.5271	0.86187	-0.50713	0.33156797	296.02	0.5664285	0.5162839	0.43879467	0.2754153	0.20347582	0.6246879	0.0	0.10173791	0.0019134806	1.2	17.5	0.8367	0.92495
20190322	107.1241	27.00336	1156.0	3.92566	19.67321	0.94163	0.33666	0.34094808	295.56	0.5609398	0.522849	0.4407002	0.2720253	0.2744614	0.5773053	0.0	0.1372307	0.001897888	1.1	17.4	0.8404	0.9179
20190322	107.20495	27.00336	1130.0	4.32828	294.8327	0.41997	-0.90754	0.34999394	295.8	0.5801749	0.5564935	0.42626515	0.2830209	0.21220006	0.6277961	0.0	0.10610003	0.0019613758	1.3000001	17.8	0.8234	0.90814996
20190330	108.66022	30.15644	1133.0	5.85885	127.45068	-0.60808	0.79388	0.5278768	296.09998	0.6097561	0.5713533	0.43561268	0.32973558	0.0	0.5141892	0.0	0.0	0.0020592913	0.90000004	13.6	0.89115	0.9508
20190330	108.74107	30.15644	1132.0	6.37126	188.97902	-0.98775	-0.15607	0.5278768	296.34	0.6179317	0.5758454	0.43104383	0.33741578	0.0	0.5480591	0.0	0.0	0.002085212	0.90000004	13.6	0.8924	0.9515
20190330	108.82191	30.15644	1283.0	5.27506	283.53406	0.23402	-0.97223	0.52380496	295.06	0.58624655	0.57268494	0.42352498	0.3075611	0.0	0.38392708	0.0	0.0	0.0019868724	0.8	13.8	0.8836	0.9436
20190330	108.90276	30.15644	1515.0	5.58568	129.48143	-0.63583	0.77183	0.5138943	293.18	0.5706246	0.558804	0.41740376	0.28235298	1.0	0.18707126	0.0	0.5	0.0019463286	1.1	13.5	0.86855	0.93005
20190330	108.98361	30.15644	1014.0	4.43324	156.43292	-0.91659	0.39982	0.4969701	294.16	0.60330063	0.56448704	0.4231913	0.3385504	1.0	0.327676	0.0	0.5	0.0020509267	1.5	13.1	0.8942	0.95255
20190330	109.06446	30.15644	1003.5	3.57217	228.0777	-0.66812	-0.74405	0.46907654	294.61	0.6244713	0.58018494	0.42714983	0.34983498	0.0	0.400707	0.0	0.0	0.0021196543	1.5	13.0	0.8947	0.9547
20190330	109.14531	30.15644	1161.0	7.02086	237.88678	-0.53159	-0.847	0.47023773	294.63998	0.6509804	0.6030786	0.42136988	0.34445927	0.08914609	0.4429606	0.0	0.044573046	0.0022094096	1.3000001	12.8	0.8936	0.9511
20190330	109.22616	30.15644	1282.0	7.00161	196.45547	-0.95904	-0.28327	0.4502815	294.54	0.61309886	0.5890699	0.42149758	0.31766126	0.0835995	0.37720242	0.0	0.04179975	0.002081547	1.3000001	12.7	0.8875	0.9426
20190330	108.49852	30.0756	1601.5	6.83247	125.74771	-0.58422	0.8116	0.4678694	294.12	0.59181815	0.5775076	0.41639346	0.28961304	1.0	0.30639204	0.0	0.5	0.0020121657	0.90000004	13.8	0.8543	0.922
20190330	108.57937	30.0756	1295.0	3.76976	63.93404	0.43941	0.89829	0.45550245	297.24	0.5176471	0.5131743	0.4453627	0.25501227	0.0	0.48103	0.0	0.0	0.0017415122	0.7	13.6	0.87395	0.9299
20190330	108.66022	30.0756	959.0	5.96327	74.73034	0.26336	0.9647	0.5033176	297.18	0.5840508	0.5428282	0.4382129	0.31352785	0.0	0.5749487	0.0	0.0	0.00196531	0.90000004	13.6	0.8843	0.9458
20190330	108.74107	30.0756	986.0	5.91484	231.70358	-0.61973	-0.78482	0.5033176	295.75998	0.5948051	0.5504655	0.4308881	0.32731593	0.0	0.46091738	0.0	0.0	0.0020111075	1.0	13.4	0.8882	0.9487
20190330	108.82191	30.0756	1246.0	6.03606	219.98935	-0.76616	-0.64265	0.48349345	293.66	0.5827232	0.5642592	0.42090932	0.3106752	1.0	0.25016093	0.0	0.5	0.0019843464	1.2	13.4	0.8919	0.9484
20190330	108.98361	30.0756	848.0	3.9906	135.45174	-0.71266	0.70151	0.47198525	295.22	0.6252692	0.56973296	0.42651296	0.36374682	0.0	0.4572255	0.0	0.0	0.002117977	1.4	12.9	0.90524995	0.965
20190330	109.06446	30.0756	1105.0	6.76965	295.54172	0.43117	-0.90227	0.45560196	294.54	0.6407949	0.5935158	0.4245798	0.34462154	0.0	0.4188049	0.0	0.0	0.0021755784	1.3000001	12.8	0.9053	0.95925
20190330	109.14531	30.0756	1123.0	5.03114	141.7193	-0.78499	0.61951	0.44873422	294.6	0.62177986	0.582505	0.4261701	0.32483256	0.084816076	0.3957545	0.0	0.042408038	0.00211059	1.3000001	12.7	0.88475	0.94475
20190330	109.22616	30.0756	1004.0	4.77228	248.491	-0.36665	-0.93036	0.44525072	295.02	0.58683765	0.5532743	0.4369337	0.30418056	0.0	0.38116235	0.0	0.0	0.0019891453	1.2	12.4	0.88514996	0.94445
20190330	108.41767	29.99475	1061.0	6.93376	106.44999	-0.28318	0.95907	0.42153984	295.94	0.6315789	0.5854409	0.42630896	0.34146342	0.0	0.5317829	0.0	0.0	0.0021341452	1.0	13.9	0.89115	0.95155
20190330	108.49852	29.99475	1472.0	5.9158	170.71428	-0.9869	0.16136	0.4282641	294.68	0.56707585	0.56071806	0.414227	0.26551735	1.0	0.3196009	0.06290676	0.5314534	0.0019243786	0.7	13.9	0.8596	0.91985
20190330	108.57937	29.99475	1214.0	3.86412	137.61711	-0.73866	0.67408	0.44835	294.8	0.53136957	0.52672815	0.43706846	0.26787174	1.0	0.2749873	0.0	0.5	0.0018024748	0.7	13.7	0.8807	0.93355
20190330	108.66022	29.99475	1005.0	7.21802	117.47005	-0.46128	0.88725	0.46076563	294.47998	0.58656204	0.5534455	0.42587224	0.31733733	1.0	0.331268	0.0074734273	0.50373673	0.001991857	1.0	13.6	0.8791	0.94325
20190330	108.74107	29.99475	1045.0	6.07162	272.77399	0.0484	-0.99883	0.46076563	294.13998	0.596836	0.5532346	0.42765564	0.3289635	0.0	0.31593916	0.0	0.0	0.002029088	1.0	13.3	0.8937	0.95210004
20190330	108.82191	29.99475	1130.0	5.59971	112.96305	-0.39014	0.92076	0.45813292	294.04	0.6136627	0.5665446	0.41316316	0.33780378	1.0	0.33257177	0.0	0.5	0.0020870042	1.2	13.3	0.9047	0.9599
20190330	108.90276	29.99475	898.0	5.07727	163.45615	-0.9586	0.28475	0.44084656	294.96	0.6032631	0.5457023	0.42283127	0.34688994	0.0	0.40059015	0.0	0.0	0.002045237	1.2	13.2	0.906	0.9628
20190330	108.98361	29.99475	1066.0	8.3753	9.53009	0.9862	0.16557	0.46341053	294.54	0.6149677	0.56164384	0.4243834	0.35003796	0.0	0.38002813	0.0	0.0	0.002087892	1.2	12.9	0.9125	0.9672
20190330	109.06446	29.99475	963.0	7.41828	160.66037	-0.94357	0.33117	0.46259916	294.56	0.598228	0.5528351	0.43413538	0.32342148	1.0	0.35643804	0.0	0.5	0.0020309207	1.2	12.8	0.8962	0.9542
20190330	109.14531	29.99475	866.0	2.94445	154.86807	-0.90533	0.4247	0.43812144	294.63998	0.56896406	0.53574985	0.4553551	0.29101723	0.60538507	0.31883904	0.0	0.30269253	0.0019310483	1.2	12.4	0.8826	0.94045
20190330	109.22616	29.99475	1139.5	7.61784	309.5354	0.63655	-0.77123	0.43290228	293.91998	0.60928434	0.57288134	0.4262986	0.33379027	0.29577625	0.31495774	0.0	0.14788812	0.00207296	1.2	12.2	0.9015	0.9578
20190330	108.33682	29.9139	1205.0	6.82954	230.97806	-0.62962	-0.7769	0.453812	295.28	0.60011387	0.5521749	0.42571914	0.32437366	0.0	0.42504236	0.0	0.0	0.0020323554	0.8	14.2	0.8998	0.9554
20190330	108.41767	29.9139	1301.0	6.23662	84.466	0.09644	0.99534	0.4062143	293.91998	0.5976493	0.5558956	0.4197839	0.3156023	1.0	0.2970898	0.0	0.5	0.002033374	0.90000004	14.0	0.8957	0.95159996
20190330	108.49852	29.9139	998.0	8.76605	162.82573	-0.95541	0.29528	0.45260704	294.22	0.5737432	0.53696275	0.4278612	0.3023064	1.0	0.28761086	0.0	0.5	0.0019500484	0.90000004	13.7	0.8845	0.94305
20190330	108.57937	29.9139	814.0	7.82324	175.10895	-0.99636	0.08526	0.44677687	294.69998	0.5799397	0.53477216	0.43410563	0.3173647	0.13603985	0.34126845	0.0	0.06801993	0.0019678988	1.0	13.9	0.8831	0.94624996
20190330	108.66022	29.9139	786.0	8.01544	342.98737	0.95624	-0.29258	0.45072258	294.94	0.59328127	0.5415795	0.43316472	0.3245033	1.0	0.3836411	0.0	0.5	0.002011532	1.0	13.7	0.8875	0.9505
20190330	108.74107	29.9139	945.0	6.61001	334.57956	0.90318	-0.42926	0.45072258	294.88	0.58833617	0.54789615	0.43035132	0.3227061	1.0	0.37062418	0.0	0.5	0.0019951714	1.0	13.3	0.89024997	0.9521
20190330	108.82191	29.9139	987.0	4.40432	109.88032	-0.34006	0.94041	0.4518934	295.54	0.59389794	0.55366015	0.41872382	0.32391435	1.0	0.439444	0.0	0.5	0.0020095347	1.1	13.3	0.89665	0.9557
20190330	108.90276	29.9139	953.0	5.15059	45.26266	0.70386	0.71034	0.4283194	295.54	0.6174993	0.5680907	0.4231166	0.35232633	0.0	0.4747274	0.0	0.0	0.0020893933	1.3000001	13.2	0.91025	0.965
20190330	108.98361	29.9139	985.0	7.37268	176.64664	-0.99829	0.05849	0.4453222	294.6	0.6119742	0.5692665	0.43007845	0.3300159	0.0	0.38096112	0.0	0.0	0.0020773055	1.2	12.8	0.90040004	0.95715
20190330	109.06446	29.9139	884.0	3.76264	133.33467	-0.68626	0.72736	0.47453225	294.56	0.6019851	0.5548016	0.43540257	0.32391047	0.2358706	0.36216077	0.0	0.1179353	0.0020436756	1.2	12.7	0.8928	0.95305
20190330	109.14531	29.9139	813.0	5.76627	266.19458	-0.06637	-0.9978	0.46557775	294.1	0.5890269	0.53972226	0.4402914	0.31047153	0.607043	0.3002593	0.1367559	0.37189946	0.0020028118	1.2	12.5	0.88955	0.94799995
20190330	108.25597	29.83305	1235.0	8.28981	97.92478	-0.13787	0.99045	0.44784355	293.4	0.5921986	0.5390913	0.42857724	0.30977428	1.0	0.24111004	0.0	0.5	0.0020184002	0.90000004	14.1	0.8956	0.95519996
20190330	108.33682	29.83305	1075.0	8.83433	203.61981	-0.91622	-0.40067	0.41343287	294.3	0.5764941	0.5312859	0.43412453	0.3251791	0.17337409	0.29922566	0.0	0.08668704	0.0019588654	0.90000004	13.9	0.89745	0.95774996
20190330	108.41767	29.83305	1275.0	6.43731	102.20882	-0.21148	0.97738	0.39291057	294.08	0.5842298	0.5445776	0.41942602	0.29924655	1.0	0.29101163	0.0	0.5	0.0019866358	0.8	14.0	0.89005	0.9482
20190330	108.49852	29.83305	700.0	6.33413	247.7578	-0.37852	-0.92559	0.43491668	294.96	0.5328032	0.48984003	0.434465	0.3095047	0.10767051	0.29211506	0.0	0.053835254	0.0018063574	0.90000004	13.8	0.8924	0.95305
20190330	108.57937	29.83305	833.0	6.91826	323.54657	0.80434	-0.59417	0.42702165	295.22	0.58058894	0.52508	0.42247313	0.32466063	0.13398333	0.38998777	0.0	0.066991664	0.0019666315	0.90000004	13.4	0.8933	0.954
20190330	108.66022	29.83305	918.0	4.7086	312.87888	0.68045	-0.73279	0.43667132	295.56	0.571054	0.52338433	0.42707044	0.32387635	1.0	0.40670955	0.0	0.5	0.0019321085	0.90000004	13.5	0.8908	0.95385003
20190330	108.74107	29.83305	1093.0	6.85363	107.51313	-0.30092	0.95365	0.43667132	295.19998	0.5619633	0.52057844	0.42020297	0.30728635	1.0	0.35963583	0.0	0.5	0.0019036699	0.90000004	13.4	0.8929	0.9517
20190330	108.82191	29.83305	903.0	5.71943	70.10722	0.34026	0.94033	0.42688277	295.54	0.5979978	0.53794956	0.42641443	0.34819338	1.0	0.44560468	0.0	0.5	0.0020234073	1.2	13.1	0.90989995	0.967
20190330	108.90276	29.83305	863.0	7.19674	263.246	-0.11761	-0.99306	0.4427774	295.22	0.60489297	0.54024875	0.43494505	0.3491163	1.0	0.42675924	0.0	0.5	0.0020489567	1.2	13.2	0.912	0.96765
20190330	108.98361	29.83305	867.0	4.91612	122.27434	-0.53397	0.8455	0.44232196	295.06	0.5756809	0.5284781	0.44112033	0.3080262	0.16190334	0.36780074	0.0	0.08095167	0.0019510639	1.2	12.9	0.88905	0.9504
20190330	109.06446	29.83305	725.5	4.31102	131.51816	-0.66286	0.74875	0.4632171	294.39	0.5749674	0.52908033	0.45225224	0.3199485	0.29218224	0.30513534	0.33308655	0.3126344	0.0019530804	1.2	13.1	0.8908	0.95239997
20190330	108.33682	29.7522	967.0	11.64703	112.60248	-0.38434	0.92319	0.38646534	294.54	0.58947766	0.5310284	0.42283815	0.33721662	1.0	0.3412372	0.0	0.5	0.00200135	1.0	13.7	0.9012	0.9621
20190330	108.41767	29.7522	720.0	10.88619	139.15955	-0.75653	0.65395	0.35271078	295.63998	0.52658397	0.47282985	0.43890044	0.28122276	1.0	0.34565213	0.0	0.5	0.0017811663	0.7	13.9	0.8779	0.94355
20190330	108.49852	29.7522	725.0	7.58716	205.10896	-0.9055	-0.42434	0.36702526	295.25998	0.5653394	0.5064245	0.43120965	0.31659836	0.22093292	0.37035444	0.0	0.11046646	0.0019147173	0.90000004	13.9	0.8853	0.9507
20190330	108.57937	29.7522	707.0	4.69489	270.7218	0.0126	-0.99992	0.37746358	295.32	0.5703235	0.5199519	0.4334998	0.32088703	0.2817653	0.38351285	0.0	0.14088266	0.0019312052	1.0	13.9	0.8864	0.95235
20190330	108.66022	29.7522	971.0	5.83672	182.62627	-0.99895	-0.04582	0.41135305	294.9	0.638804	0.57762885	0.42167693	0.3819065	1.0	0.44836602	0.0	0.5	0.0021661718	1.1	13.6	0.9048	0.96704996
20190330	108.74107	29.7522	1234.0	9.05029	237.36592	-0.53927	-0.84213	0.41135305	294.82	0.5893833	0.5613553	0.42489588	0.3014673	1.0	0.36672646	0.0	0.5	0.0019991293	0.90000004	13.5	0.8807	0.9418
20190330	108.82191	29.7522	1032.0	5.29151	129.39265	-0.63463	0.77281	0.4377812	294.86	0.6301255	0.57036185	0.4200891	0.34454757	1.0	0.43183264	0.0	0.5	0.002137033	1.2	13.3	0.90355	0.96195
20190330	108.90276	29.7522	827.0	3.66163	128.37277	-0.62078	0.78399	0.4554634	294.82	0.57655686	0.5307328	0.43977618	0.32504055	0.19837339	0.3470956	0.0	0.099186696	0.0019556233	1.2	13.3	0.8973	0.958
20190330	108.98361	29.7522	646.0	2.9467	186.23119	-0.99409	-0.10854	0.43859628	294.82	0.5666678	0.51553345	0.453031	0.31868133	0.17562321	0.33186606	0.0	0.087811604	0.0019220805	1.2	13.3	0.8976	0.9565
20190330	107.36664	29.67135	426.0	6.13334	109.30917	-0.33067	0.94375	0.44872564	295.41998	0.59780985	0.53108037	0.44687265	0.31768036	0.6210952	0.4343579	0.0	0.3105476	0.002023593	1.0	14.5	0.8722	0.9434
20190330	107.44749	29.67135	411.0	3.93063	216.03648	-0.80864	-0.5883	0.4252496	295.62	0.6044418	0.5366992	0.4431346	0.3160355	0.9246258	0.4625544	0.0	0.4623129	0.0020446582	1.3000001	15.2	0.8799	0.94659996
20190330	107.52834	29.67135	507.0	4.44023	265.37778	-0.08059	-0.99675	0.44346148	296.44	0.60006636	0.53201157	0.46376812	0.3084411	0.64454985	0.53087217	0.0	0.32227492	0.0020242422	1.2	15.1	0.8675	0.93834996
20190330	107.60919	29.67135	1073.0	9.87534	313.79007	0.69202	-0.72188	0.44346148	293.0	0.6717355	0.60099256	0.42766213	0.37850466	0.5545849	0.32659808	0.08473514	0.31966004	0.0022926128	1.5	14.3	0.8981	0.9611
20190330	107.69004	29.67135	1511.0	9.98682	82.14473	0.13667	0.99062	0.47242105	293.52	0.60910517	0.57932824	0.41937548	0.30429125	0.28033403	0.27825397	0.035904236	0.15811913	0.0020751744	1.0	14.2	0.8547	0.9276
20190330	107.77088	29.67135	1436.0	9.74674	330.09195	0.86683	-0.49861	0.48883113	295.32	0.6009352	0.5611702	0.4247715	0.31053668	0.0	0.4299303	0.0	0.0	0.0020348611	0.90000004	13.8	0.88075	0.94315
20190330	107.85173	29.67135	1260.0	4.43587	138.64096	-0.75058	0.66078	0.44008765	296.66	0.62554246	0.59909654	0.39657024	0.31004366	0.0	0.58821476	0.0	0.0	0.0021086175	0.8	13.8	0.8764	0.9362
20190330	108.25597	29.67135	1052.0	8.25802	125.98038	-0.58751	0.80922	0.43768087	294.9	0.5594444	0.50841963	0.4260568	0.31000084	0.0	0.32807434	0.0	0.0	0.0018970649	0.90000004	13.5	0.89225	0.9544
20190330	108.41767	29.67135	780.0	9.0923	224.95628	-0.70765	-0.70657	0.32045323	295.3	0.53509593	0.48782057	0.44407102	0.29019666	1.0	0.32729247	0.0	0.5	0.0018120419	0.90000004	14.1	0.8701	0.9388
20190330	108.49852	29.67135	564.0	6.14176	165.57588	-0.96848	0.2491	0.33643377	295.84	0.5427495	0.48802984	0.44500333	0.29927006	1.0	0.38925287	0.0	0.5	0.001834605	0.90000004	13.6	0.87235	0.9443
20190330	108.57937	29.67135	775.0	6.40503	258.35675	-0.20182	-0.97942	0.3454929	294.96	0.5999973	0.5312414	0.42389527	0.35855857	0.24522434	0.3956526	0.0	0.12261217	0.002034165	1.1	13.7	0.89390004	0.9613
20190330	108.66022	29.67135	923.0	5.32222	26.55916	0.89447	0.44712	0.39015746	294.78	0.6133305	0.55168235	0.41672623	0.36138582	0.23723508	0.39938533	0.0	0.11861754	0.002080638	1.2	13.5	0.90905	0.968
20190330	108.74107	29.67135	826.0	8.70544	86.65298	0.05838	0.99829	0.39015746	295.63998	0.61971533	0.55439055	0.42410493	0.34323072	0.0	0.48709804	0.0	0.0	0.0020961824	1.2	13.5	0.8904	0.956
20190330	108.82191	29.67135	849.0	5.65596	145.93674	-0.82842	0.56011	0.42309362	295.68	0.5652174	0.51985765	0.43638983	0.32025832	1.0	0.40886724	0.0	0.5	0.0019115848	1.2	13.7	0.8897	0.95255
20190330	108.90276	29.67135	657.0	3.79092	6.47387	0.99362	0.11275	0.4198976	295.18	0.55272955	0.5048783	0.45549798	0.31093776	0.0	0.3435467	0.0	0.0	0.0018725169	1.2	13.2	0.8958	0.9556
20190330	108.98361	29.67135	858.0	2.73804	73.36954	0.2862	0.95817	0.458288	295.18	0.5531204	0.5110341	0.4543692	0.30174562	0.099845745	0.3441512	0.0	0.049922872	0.001873841	1.2	13.0	0.89135003	0.9509
20190330	107.28579	29.59051	674.0	6.26144	7.7237	0.99093	0.1344	0.45768076	296.54	0.63327813	0.5712202	0.4394438	0.3431517	0.0	0.5885701	0.0	0.0	0.0021355571	1.8000001	15.4	0.8711	0.9444
20190330	107.36664	29.59051	570.0	6.40903	42.93561	0.73212	0.68118	0.45594415	295.1	0.6243324	0.5564202	0.4504228	0.33489463	0.7947365	0.44494736	0.0	0.39736825	0.0021156638	1.3000001	15.15	0.8782	0.9462
20190330	107.44749	29.59051	349.0	6.44521	324.11887	0.81023	-0.58611	0.41476357	295.41998	0.59515953	0.5384083	0.4645883	0.30476764	0.951224	0.43036997	0.18077227	0.56599814	0.0020146219	1.2	14.45	0.86805	0.93945
20190330	107.52834	29.59051	1094.0	10.36383	301.5235	0.52285	-0.85243	0.43371072	295.88	0.68059427	0.6089318	0.43595177	0.36006844	0.0	0.59732443	0.13801898	0.06900949	0.0023002375	1.3000001	14.2	0.8906	0.95375
20190330	107.60919	29.59051	1663.0	6.55811	48.59971	0.66132	0.75011	0.43371072	295.12	0.5919509	0.5713153	0.41113883	0.29969865	0.0	0.39808634	0.11168587	0.055842936	0.0020057973	0.90000004	14.2	0.86385	0.93055
20190330	107.69004	29.59051	1562.0	5.93151	317.01266	0.7315	-0.68184	0.43743843	292.44	0.56235206	0.5603423	0.41316086	0.27534094	0.07193589	0.10572897	0.0	0.035967946	0.0019229656	0.8	14.0	0.8582	0.9228
20190330	107.77088	29.59051	1788.0	5.9586	90.66626	-0.01163	0.99993	0.42596933	291.88	0.621253	0.6021766	0.3968427	0.31437987	0.0	0.14802851	0.0	0.0	0.0021284535	0.90000004	14.0	0.87345004	0.9388
20190330	107.85173	29.59051	995.0	6.86388	146.98201	-0.8385	0.5449	0.43927798	294.8	0.6018476	0.5430016	0.41835517	0.31901792	0.0	0.38385022	0.0	0.0	0.0020415455	0.90000004	13.6	0.88515	0.9479
20190330	107.93258	29.59051	1030.0	8.43501	168.58264	-0.98021	0.19795	0.4206266	295.13998	0.5604375	0.51638526	0.4244086	0.29224506	0.0	0.35175267	0.0	0.0	0.0018988871	0.90000004	13.4	0.87995	0.9423
20190330	108.01343	29.59051	1180.0	8.50271	163.93413	-0.96094	0.27674	0.41132623	294.78	0.5386364	0.49382466	0.4178975	0.2987625	0.0	0.28454828	0.014820281	0.0074101407	0.0018272487	0.7	13.3	0.8985	0.9562
20190330	108.17513	29.59051	972.0	6.11962	109.74895	-0.3379	0.94118	0.4385553	295.63998	0.5610279	0.50716627	0.4316676	0.3096087	0.0	0.39878556	0.0	0.0	0.0018976725	0.90000004	13.5	0.8835	0.9492
20190330	108.25597	29.59051	793.0	10.15746	249.91257	-0.34345	-0.93917	0.42116535	294.9	0.5763922	0.5116185	0.43086678	0.3305992	0.0	0.35419026	0.0	0.0	0.0019545343	1.0	13.5	0.89445	0.95885
20190330	108.33682	29.59051	921.0	9.11038	146.34079	-0.83235	0.55425	0.35642973	295.13998	0.54071164	0.495093	0.43260792	0.29501468	0.0	0.3211896	0.0	0.0	0.0018320514	0.90000004	13.9	0.8796	0.9462
20190330	108.41767	29.59051	527.0	5.63228	292.46359	0.3821	-0.92412	0.3142819	295.52	0.5477245	0.49558234	0.4432332	0.30513823	0.0	0.36727107	0.0	0.0	0.0018534262	0.90000004	13.95	0.88	0.94905
20190330	108.49852	29.59051	645.0	4.14855	342.85013	0.95554	-0.29487	0.34191996	295.54	0.57272846	0.5210731	0.4470192	0.31375298	0.0	0.40741885	0.0	0.0	0.001937905	1.0	14.1	0.8778	0.9473
20190330	108.57937	29.59051	730.0	5.96162	301.29004	0.51937	-0.85455	0.33349675	295.18	0.58733	0.5274972	0.4304468	0.33823037	0.19713311	0.3965694	1.0	0.59856653	0.001989735	1.1	13.7	0.89415	0.9596
20190330	108.66022	29.59051	869.0	5.30038	166.433	-0.9721	0.23458	0.3705715	295.02	0.61042786	0.546716	0.416178	0.34568813	0.32217118	0.41685838	0.0	0.16108559	0.0020691068	0.90000004	14.0	0.8952	0.9607
20190330	108.74107	29.59051	758.0	5.03829	157.39113	-0.92315	0.38444	0.3705715	295.82	0.55116427	0.49119252	0.44148937	0.3020708	1.0	0.40032008	0.0	0.5	0.0018631744	1.0	14.2	0.8906	0.954
20190330	108.82191	29.59051	755.0	6.43497	328.07788	0.84877	-0.52877	0.39030182	295.9	0.5584541	0.5139024	0.4523589	0.2993608	0.0	0.4188506	0.0	0.0	0.0018873069	1.1	13.7	0.8845	0.9479
20190330	108.90276	29.59051	974.0	2.83709	64.0553	0.4375	0.89922	0.41330415	295.58	0.5197582	0.49233913	0.45160463	0.28149176	0.16024488	0.32940894	0.0	0.08012244	0.0017584352	1.0	13.1	0.88935	0.94745
20190330	108.98361	29.59051	944.0	4.29364	316.56473	0.72615	-0.68753	0.46330127	296.19998	0.5594876	0.531011	0.42778277	0.303176	0.0	0.44810873	0.0	0.0	0.0018888846	1.2	12.9	0.8856	0.9459
20190330	107.28579	29.50966	813.0	6.54881	125.21947	-0.57671	0.81695	0.54684734	297.08	0.6104348	0.5684245	0.46107784	0.3167866	0.0	0.60441715	0.0	0.0	0.0020547826	1.9	15.25	0.8622	0.93299997
20190330	107.36664	29.50966	518.0	8.21247	284.16089	0.24465	-0.96961	0.50053865	295.8	0.6244898	0.5684729	0.43923452	0.3308785	0.2465772	0.5086754	1.0	0.62328863	0.0021111893	1.2	14.3	0.8716	0.94
20190330	107.52834	29.50966	1013.0	11.57567	233.47609	-0.59516	-0.80361	0.40083477	295.66	0.658658	0.60107696	0.4142757	0.3605262	0.012493205	0.5460075	0.0	0.0062466026	0.002227755	1.2	14.0	0.89024997	0.95295
20190330	107.60919	29.50966	1515.0	10.38194	173.9431	-0.99442	0.10552	0.40083477	294.9	0.5915948	0.56581724	0.4105607	0.2983898	0.0	0.37741813	0.26532543	0.13266271	0.0020060863	0.90000004	14.2	0.8675	0.93365
20190330	107.69004	29.50966	1718.0	5.93958	169.29491	-0.9826	0.18575	0.4163767	292.69998	0.59674704	0.59041446	0.41020796	0.29511535	0.0	0.1842244	0.0	0.0	0.0020387669	1.0	14.1	0.8552	0.92595005
20190330	107.77088	29.50966	1326.0	6.52961	172.75124	-0.99201	0.12618	0.4026042	295.04	0.55528724	0.52139723	0.41474456	0.27024186	0.0	0.33456823	0.0	0.0	0.0018820744	0.8	13.9	0.8749	0.9351
20190330	107.85173	29.50966	1170.0	10.66919	88.27647	0.03008	0.99955	0.44551265	295.02	0.5404091	0.5055465	0.42885086	0.27762422	0.0	0.30958933	0.0	0.0	0.0018317711	0.8	13.7	0.879	0.94285
20190330	107.93258	29.50966	677.0	9.11708	166.0694	-0.97059	0.24075	0.42980912	295.82	0.5542637	0.5075511	0.43750003	0.2911535	0.0	0.40506455	0.0	0.0	0.0018736519	0.90000004	13.5	0.8829	0.9452
20190330	108.01343	29.50966	882.0	6.6836	218.94318	-0.77777	-0.62855	0.37704462	295.1	0.5616151	0.51163894	0.44243193	0.30182278	0.0	0.3498798	0.0	0.0	0.0019031349	0.90000004	13.4	0.88985	0.9495
20190330	108.09428	29.50966	878.0	4.49897	208.8447	-0.87593	-0.48244	0.41609243	295.58	0.5753286	0.5270886	0.43792644	0.30436027	0.0	0.41504502	0.0	0.0	0.0019464396	1.0	13.6	0.88465	0.94815
20190330	108.17513	29.50966	912.0	9.72624	116.9325	-0.45294	0.89154	0.41609243	295.56	0.5931363	0.5326425	0.4258371	0.32566947	0.0	0.44012684	0.0	0.0	0.002006822	1.1	13.4	0.8864	0.9517
20190330	108.33682	29.50966	723.0	5.01818	334.51721	0.90271	-0.43024	0.36787125	295.47998	0.575088	0.51150644	0.44399613	0.32017747	0.0	0.40549022	0.0	0.0	0.0019462842	1.0	14.0	0.8818	0.95035
20190330	108.41767	29.50966	697.0	4.67042	17.95704	0.95129	0.3083	0.34269372	296.1	0.5775392	0.509781	0.43981206	0.32051358	0.0	0.46615824	0.0	0.0	0.001950487	1.0	14.2	0.87925	0.9507
20190330	108.49852	29.50966	661.0	5.08065	287.2092	0.29586	-0.95523	0.36037797	296.34	0.5521165	0.49629477	0.43953675	0.31302917	0.0	0.4498589	0.0	0.0	0.0018631185	0.90000004	13.9	0.88315	0.9502
20190330	108.66022	29.50966	786.0	3.18416	97.58762	-0.13204	0.99124	0.3689503	295.88	0.5897436	0.5256275	0.42749965	0.3467675	0.0	0.46431085	0.0	0.0	0.0019931851	1.1	14.0	0.90055	0.96485
20190330	108.74107	29.50966	650.0	4.35401	126.96733	-0.60136	0.79898	0.3689503	296.36	0.5241082	0.47288212	0.4698143	0.26549414	0.30321	0.40887353	0.0	0.151605	0.001768485	1.0	14.0	0.8779	0.94135
20190330	108.82191	29.50966	1012.0	3.61158	257.09686	-0.2233	-0.97475	0.38902733	295.38	0.56806004	0.5256001	0.43926942	0.31036028	0.066050135	0.38557547	0.0	0.033025067	0.0019231499	1.1	14.2	0.88530004	0.9484
20190330	108.90276	29.50966	1102.0	3.63662	357.47845	0.99903	-0.044	0.42460102	295.52	0.56232256	0.541384	0.43550164	0.29792485	0.0	0.38969857	0.0	0.0	0.0019028242	1.1	13.3	0.8854	0.9442
20190330	107.1241	29.42881	789.0	3.41951	164.8428	-0.96521	0.26147	0.48135847	295.78	0.5501366	0.5223558	0.49512768	0.29594743	1.0	0.3950439	0.70178133	0.85089064	0.0018599521	1.5	15.2	0.8756	0.9395
20190330	107.20495	29.42881	720.0	6.36392	161.82466	-0.95011	0.31193	0.49600652	296.08	0.5933234	0.55087554	0.47330847	0.31361577	1.0	0.48796514	0.70576066	0.85288036	0.0020039296	2.1000001	15.3	0.8737	0.94105005
20190330	107.28579	29.42881	610.0	6.59568	138.14934	-0.74489	0.66719	0.5514454	295.82	0.5930935	0.5470905	0.4833525	0.30897784	1.0	0.4638429	0.546454	0.773227	0.0020049135	1.6	15.4	0.87065	0.9382
20190330	107.36664	29.42881	1049.0	5.21566	259.33859	-0.185	-0.98274	0.46276528	297.08	0.5952602	0.5428114	0.44570687	0.32045928	0.0	0.58226097	0.29547808	0.14773904	0.0020037035	1.3000001	13.9	0.88465	0.9493
20190330	107.44749	29.42881	609.0	8.09806	115.84724	-0.43597	0.89996	0.39650217	296.86	0.56884813	0.52146727	0.45554364	0.29899397	0.0	0.52301747	1.0	0.5	0.0019162169	1.2	14.7	0.873	0.94205
20190330	107.60919	29.42881	602.0	11.53579	198.60611	-0.94773	-0.31906	0.4048935	296.84	0.5549834	0.50884056	0.4588167	0.28130105	0.14985254	0.500406	0.41382495	0.28183874	0.0018696381	1.0	14.3	0.8605	0.9326
20190330	107.69004	29.42881	1171.0	8.23209	175.964	-0.99752	0.07038	0.42252335	295.69998	0.53609776	0.51531434	0.44930333	0.2598378	0.0	0.3659989	0.35210496	0.17605248	0.0018129786	0.7	14.6	0.86285	0.92205
20190330	107.77088	29.42881	801.0	6.46505	151.14182	-0.87582	0.48264	0.4007253	295.34	0.5743848	0.53036976	0.4456387	0.30768144	0.0	0.39155218	0.0	0.0	0.0019448256	1.4	14.1	0.8845	0.946
20190330	108.01343	29.42881	641.0	8.7543	28.28629	0.88059	0.47388	0.38684067	294.9	0.6101607	0.5412844	0.42701697	0.33597228	0.0	0.40552947	0.0	0.0	0.0020690428	1.2	13.9	0.8828	0.9496
20190330	108.09428	29.42881	624.0	9.83516	206.59566	-0.89419	-0.44769	0.40840924	295.46	0.5910772	0.5307414	0.4335932	0.3248704	0.0	0.42787486	0.0	0.0	0.002000532	1.0	14.2	0.8817	0.9476
20190330	108.17513	29.42881	473.0	5.05657	117.21396	-0.45731	0.8893	0.40840924	296.13998	0.5809262	0.51977664	0.44044203	0.30921924	0.0	0.47491425	0.0	0.0	0.0019616608	1.1	14.0	0.87055004	0.9417
20190330	108.33682	29.42881	807.0	6.10457	292.80377	0.38758	-0.92184	0.3734851	296.41998	0.58546925	0.53250307	0.41930264	0.32321808	0.0	0.50738364	0.0	0.0	0.0019751342	0.90000004	13.9	0.88075	0.9491
20190330	108.41767	29.42881	972.0	5.6395	350.07336	0.98503	-0.17239	0.36067343	295.32	0.5514146	0.51342106	0.4229823	0.29908228	0.0	0.3544606	0.0	0.0	0.0018671766	0.8	13.9	0.8753	0.94085
20190330	108.49852	29.42881	1380.0	4.69516	26.09062	0.8981	0.43979	0.3825419	294.36	0.5348035	0.5132699	0.41429347	0.2889289	0.0	0.2395134	0.0	0.0	0.0018168349	0.8	13.5	0.8795	0.94465
20190330	108.57937	29.42881	851.0	4.87194	121.86262	-0.52788	0.84932	0.38300222	295.41998	0.57786703	0.52151465	0.42130345	0.32340133	0.0	0.40420374	0.0	0.0	0.0019560864	0.90000004	14.1	0.89175	0.9559
20190330	108.66022	29.42881	753.0	5.01009	108.8332	-0.32281	0.94646	0.3987583	296.13998	0.5498449	0.5011446	0.44577318	0.30470204	0.0	0.42790344	0.0	0.0	0.0018567061	1.0	14.3	0.88525	0.95195
20190330	108.74107	29.42881	577.0	5.4032	83.25993	0.11737	0.99309	0.3987583	296.34	0.558156	0.50658447	0.47948322	0.30098918	0.1375285	0.4590157	0.11770419	0.12761635	0.0018834987	1.1	14.4	0.8838	0.95005
20190330	108.82191	29.42881	937.0	4.54239	299.74075	0.49608	-0.86828	0.41276592	295.8	0.5629535	0.51747894	0.44486642	0.3106858	0.0	0.41647908	0.0	0.0	0.0019031558	1.1	14.35	0.88245	0.94729996
20190330	108.90276	29.42881	1446.0	6.525	102.21408	-0.21157	0.97736	0.43436992	292.66	0.6351275	0.60395026	0.3957641	0.33878833	1.0	0.24028808	0.0	0.5	0.0021701888	1.1	13.5	0.9059	0.9575
20190330	107.04325	29.34796	784.0	4.34886	163.98264	-0.96118	0.27593	0.44157273	296.24	0.56749016	0.5252324	0.4835443	0.3033867	1.0	0.463898	0.73426384	0.86713195	0.0019156433	1.5	15.3	0.8701	0.9401
20190330	107.1241	29.34796	689.0	5.08919	292.25793	0.37878	-0.92549	0.44086412	296.75998	0.55700856	0.51298237	0.48267704	0.30741775	1.0	0.49606025	0.49685606	0.74842805	0.0018769666	1.4	14.8	0.8809	0.94655
20190330	107.20495	29.34796	736.0	4.63069	181.79369	-0.99951	-0.0313	0.48238873	297.74	0.5978351	0.5385989	0.46014634	0.33145952	1.0	0.64632124	0.5971337	0.7985668	0.00200791	1.6	15.2	0.8762	0.9471
20190330	107.36664	29.34796	891.0	7.0457	107.02938	-0.29286	0.95615	0.4130834	294.86	0.6148118	0.55470747	0.44451156	0.32786548	0.0	0.40889123	0.572322	0.286161	0.0020850974	1.2	14.5	0.8799	0.9469
20190330	107.44749	29.34796	599.0	7.79758	331.98727	0.88284	-0.46967	0.37768194	295.28	0.56289357	0.51395965	0.45389426	0.3162423	0.37383005	0.3684437	0.42555642	0.39969325	0.0019063044	1.2	14.0	0.8884	0.9553
20190330	107.52834	29.34796	1212.0	8.44252	325.01596	0.81931	-0.57335	0.3980225	293.16	0.575739	0.5181748	0.42938402	0.31056294	0.4417172	0.19331059	0.0026309416	0.22217408	0.0019639072	0.90000004	13.9	0.8999	0.9579
20190330	107.60919	29.34796	1114.0	8.28241	73.50678	0.2839	0.95885	0.3980225	294.38	0.58853245	0.535741	0.41399902	0.3064434	0.34006536	0.32513687	0.072378516	0.20622194	0.0019992269	0.90000004	14.0	0.88815	0.9497
20190330	107.69004	29.34796	519.0	8.1808	53.60146	0.5934	0.80491	0.42680427	296.16	0.5755324	0.5203972	0.45097512	0.30070588	0.58244425	0.4686528	0.451236	0.5168401	0.0019433157	1.0	14.7	0.8818	0.9471
20190330	107.77088	29.34796	438.0	8.28811	21.0041	0.93355	0.35843	0.3949966	296.28	0.5867679	0.5307466	0.45595768	0.31225663	0.6521729	0.49649256	0.5423556	0.5972643	0.0019804507	1.2	14.3	0.8834	0.94825
20190330	107.85173	29.34796	804.0	14.99365	190.61259	-0.98289	-0.18417	0.44114572	294.94	0.5917978	0.52753067	0.42261595	0.32036316	0.007571642	0.38138703	0.5766089	0.29209027	0.0020065024	1.0	14.0	0.8871	0.952
20190330	107.93258	29.34796	860.0	7.57875	304.21243	0.56226	-0.82696	0.42150688	295.18	0.58535266	0.5334511	0.42428178	0.3280522	0.0	0.39356425	1.0	0.5	0.0019830363	1.0	13.9	0.8867	0.954
20190330	108.01343	29.34796	871.0	6.44599	84.59315	0.09423	0.99555	0.41675088	295.22	0.60183066	0.541103	0.42326665	0.3216768	1.0	0.422151	0.20119776	0.6005989	0.0020385836	0.90000004	14.1	0.885	0.9483
20190330	108.17513	29.34796	756.0	9.15227	307.91089	0.61444	-0.78897	0.4206703	294.96	0.6030426	0.5324305	0.4203789	0.3494531	0.0	0.40025723	0.0	0.0	0.0020444894	1.0	13.9	0.8999	0.9603
20190330	108.25597	29.34796	1035.0	7.73491	216.18095	-0.80716	-0.59034	0.40123308	295.54	0.57845426	0.53319466	0.4158195	0.30690423	0.0	0.4161163	0.0	0.0	0.001957279	0.8	13.6	0.88475	0.9476
20190330	108.33682	29.34796	1024.0	5.10816	185.64868	-0.99514	-0.09843	0.40228528	296.16	0.5425487	0.5127451	0.44166273	0.27749455	0.0	0.4186086	0.0	0.0	0.0018319446	0.8	14.3	0.8716	0.9322
20190330	108.41767	29.34796	1233.0	4.4443	192.80893	-0.97511	-0.2217	0.40639925	295.58	0.562724	0.5267612	0.42103115	0.28563094	0.0	0.39584452	0.0	0.0	0.001903796	0.8	14.4	0.8606	0.92824996
20190330	108.49852	29.34796	813.0	5.22321	158.91063	-0.93302	0.35982	0.4087643	295.9	0.58303404	0.5384798	0.42615014	0.32022944	0.0	0.4560682	0.0	0.0	0.0019703752	1.0	14.6	0.866	0.93755
20190330	108.57937	29.34796	774.0	4.91652	303.32184	0.54934	-0.8356	0.41497707	295.9	0.5811961	0.52586406	0.44055948	0.32049456	1.0	0.45330122	1.0	1.0	0.001964164	1.0	14.5	0.87925	0.9469
20190330	108.66022	29.34796	764.0	6.54184	59.28012	0.51084	0.85968	0.40814093	296.16	0.56686497	0.5205098	0.43667462	0.30975714	0.0	0.45558771	1.0	0.5	0.0019140497	1.1	14.1	0.8864	0.94895005
20190330	108.74107	29.34796	615.0	7.33984	301.51004	0.52265	-0.85255	0.40814093	295.86	0.5722771	0.5218543	0.4502787	0.29882032	0.0	0.43615946	1.0	0.5	0.0019342836	1.1	14.2	0.8855	0.9471
20190330	108.82191	29.34796	1124.0	10.03932	277.64191	0.13298	-0.99112	0.41603124	295.28	0.58688873	0.5499754	0.41855666	0.31041643	0.0	0.40505925	1.0	0.5	0.001987567	1.0	13.7	0.8893	0.94975
20190330	108.90276	29.34796	1112.0	11.16246	112.7951	-0.38744	0.9219	0.4297783	295.32	0.6479893	0.5944828	0.3832097	0.35118738	0.0	0.49983218	1.0	0.5	0.0021941937	1.2	13.4	0.8927	0.9535
20190330	106.9624	29.26711	778.0	2.02519	314.5665	0.70174	-0.71244	0.3969788	299.62	0.5369633	0.5149343	0.48619276	0.28596163	0.0	0.73128086	1.0	0.5	0.0017921476	1.3000001	14.7	0.8621	0.9302
20190330	107.04325	29.26711	687.0	3.35159	106.24795	-0.27979	0.96006	0.3969788	296.18	0.6159022	0.5569507	0.45975608	0.3254063	0.75781417	0.5305352	1.0	0.8789071	0.0020794861	1.4	15.5	0.867	0.94054997
20190330	107.1241	29.26711	762.0	3.37417	262.29303	-0.13411	-0.99097	0.39956468	299.47998	0.5883967	0.53650975	0.46349868	0.32406527	0.0	0.79196197	0.41621748	0.20810874	0.001964728	1.0	14.9	0.8724	0.9421
20190330	107.20495	29.26711	753.0	4.6705	37.11187	0.79746	0.60337	0.4760724	297.5	0.61231005	0.54812646	0.46233585	0.34245515	1.0	0.64536303	0.76301026	0.88150513	0.002058185	1.4	14.9	0.87535	0.94665
20190330	107.36664	29.26711	1284.0	8.28353	4.40426	0.99705	0.07679	0.39436835	294.96	0.6531373	0.5878071	0.41788113	0.339934	0.0	0.47496367	0.54993534	0.27496767	0.0022143251	1.1	14.1	0.8822	0.9483
20190330	107.44749	29.26711	1339.0	8.564	343.27563	0.9577	-0.28777	0.40605643	292.72	0.62545085	0.5718912	0.40607733	0.33454767	0.27654842	0.23078626	1.0	0.6382742	0.0021366864	0.90000004	14.0	0.8882	0.9527
20190330	107.52834	29.26711	1624.0	5.689	260.32416	-0.16807	-0.98577	0.41130015	291.72	0.6646972	0.6163273	0.402791	0.3458756	0.4558823	0.20110993	0.10224391	0.2790631	0.0022785452	1.0	14.1	0.8909	0.95375
20190330	107.60919	29.26711	995.0	12.47968	65.54474	0.41398	0.91028	0.41130015	294.97998	0.5996382	0.5299103	0.41641116	0.31268448	0.3760949	0.39693388	0.0	0.18804745	0.00203281	0.90000004	13.9	0.87885	0.946
20190330	107.77088	29.26711	764.0	9.25239	89.20243	0.01392	0.9999	0.42207348	295.18	0.5706924	0.5092235	0.42712888	0.31506848	0.42320892	0.37119535	0.0	0.21160446	0.001933371	1.0	14.1	0.88269997	0.95135
20190330	107.93258	29.26711	1161.0	5.96035	326.32587	0.8322	-0.55447	0.41126668	294.68	0.572987	0.52756304	0.403691	0.31502098	1.0	0.32873127	0.0	0.5	0.0019444382	0.90000004	13.4	0.8952	0.9558
20190330	108.01343	29.26711	914.0	8.76231	36.13664	0.80761	0.58971	0.43546307	295.1	0.593431	0.53756094	0.4139369	0.31495202	1.0	0.3985018	0.0	0.5	0.0020109487	0.90000004	13.6	0.891	0.9503
20190330	108.09428	29.26711	617.0	7.40115	68.24866	0.37058	0.9288	0.43340755	295.63998	0.5703174	0.5100069	0.42423773	0.32042515	0.0	0.41294774	0.0	0.0	0.0019290942	0.90000004	14.1	0.89085	0.9545
20190330	108.17513	29.26711	754.0	13.26094	218.5751	-0.78179	-0.62354	0.43340755	294.86	0.62766635	0.5595141	0.41454005	0.35570848	0.0	0.4281613	0.0	0.0	0.0021286928	1.1	14.3	0.89814997	0.9592
20190330	108.25597	29.26711	660.0	8.12124	186.76132	-0.99305	-0.11773	0.40340492	296.22	0.56117254	0.5171598	0.44570494	0.2906191	0.0	0.45250815	0.07924872	0.03962436	0.0018944452	0.90000004	14.2	0.88515	0.94449997
20190330	108.33682	29.26711	739.0	7.93266	176.89139	-0.99853	0.05423	0.3880365	296.0	0.5873301	0.5356473	0.4282267	0.310662	0.0	0.47168338	0.0	0.0	0.0019842233	1.0	14.4	0.87405	0.9414
20190330	108.41767	29.26711	680.0	4.70561	324.7471	0.81661	-0.57719	0.39029115	295.54	0.6249499	0.5558281	0.4333644	0.34501034	0.0	0.4857748	0.36086032	0.18043016	0.0021146033	1.2	14.6	0.8772	0.9498
20190330	108.49852	29.26711	726.0	4.83954	341.06036	0.94586	-0.32457	0.39633998	295.74	0.61509436	0.5526576	0.44051135	0.33893913	0.0	0.48933703	0.43026844	0.21513422	0.0020798484	1.2	14.7	0.8764	0.9478
20190330	108.57937	29.26711	813.0	4.57987	312.60123	0.67689	-0.73608	0.40519297	296.19998	0.6117909	0.54822385	0.42909762	0.3446664	0.0	0.5262981	1.0	0.5	0.0020654658	1.1	14.6	0.88705003	0.95274997
20190330	108.66022	29.26711	1008.0	6.17995	63.93982	0.43931	0.89833	0.43841162	295.54	0.5653899	0.5097697	0.4295724	0.31074452	0.0	0.39623216	1.0	0.5	0.0019130739	0.90000004	13.7	0.89015	0.95105
20190330	108.74107	29.26711	812.0	10.86995	238.95448	-0.51572	-0.85676	0.43841162	295.63998	0.5669212	0.52299213	0.43135542	0.3105458	0.0	0.40777716	0.0	0.0	0.0019176066	1.1	14.3	0.88875	0.9511
20190330	108.82191	29.26711	971.0	9.35254	207.41142	-0.88772	-0.46038	0.42481995	296.16	0.60812867	0.5612304	0.41109252	0.33491912	0.0	0.517252	0.0	0.0	0.0020533788	1.2	13.6	0.8907	0.9527
20190330	106.9624	29.18626	770.0	1.34781	143.92638	-0.80826	0.58882	0.39211792	299.72998	0.5366866	0.5022009	0.4863158	0.29172614	0.0	0.74109346	0.29458365	0.14729182	0.001790567	1.1	14.6	0.8773	0.9394
20190330	107.1241	29.18626	717.0	6.16902	337.98019	0.92705	-0.37493	0.39818043	296.96	0.6374985	0.5673233	0.44737655	0.34672853	1.0	0.6326479	0.8362667	0.9181334	0.0021467488	1.1	14.8	0.87049997	0.94475
20190330	107.20495	29.18626	905.0	6.53697	267.42706	-0.04489	-0.99899	0.42905936	298.25998	0.66291994	0.5873758	0.42784393	0.37509826	0.0	0.7856618	0.66951764	0.33475882	0.0022226246	1.5	14.4	0.88465	0.955
20190330	107.28579	29.18626	1211.0	6.70788	274.58176	0.07988	-0.9968	0.4046442	298.58	0.63041645	0.57531965	0.41633067	0.3285124	0.0	0.7691715	0.47009987	0.23504993	0.002111382	0.90000004	14.3	0.8822	0.94695
20190330	107.36664	29.18626	1341.0	6.99708	170.42549	-0.98607	0.16633	0.3738756	293.13998	0.6590068	0.5983491	0.3858209	0.35084838	0.34108692	0.3199855	1.0	0.67054343	0.0022480958	0.90000004	14.2	0.8908	0.95095
20190330	107.44749	29.18626	1097.0	7.16864	160.42775	-0.94222	0.335	0.4004437	295.06	0.6001765	0.5483891	0.4134867	0.3062243	0.25496143	0.40505317	1.0	0.62748075	0.002034083	0.95000005	14.0	0.8652	0.9352
20190330	107.52834	29.18626	1440.0	5.79638	188.52399	-0.98895	-0.14822	0.40934	293.9	0.61176336	0.57843363	0.3935135	0.3145041	1.0	0.31693158	1.0	1.0	0.0020815358	0.90000004	14.0	0.8827	0.9444
20190330	107.60919	29.18626	1464.0	6.21835	158.68431	-0.93159	0.36351	0.40934	294.25998	0.5777621	0.5541167	0.3943938	0.291169	0.28688684	0.2975155	0.20600836	0.2464476	0.001963441	0.90000004	13.9	0.87175	0.9352
20190330	107.69004	29.18626	1409.0	5.34204	206.8119	-0.89249	-0.45106	0.4297951	295.13998	0.5275649	0.5214552	0.3938706	0.27415657	1.0	0.30063996	1.0	1.0	0.0017875073	0.7	13.9	0.86565	0.9303
20190330	107.77088	29.18626	947.0	8.57374	70.78024	0.32919	0.94426	0.43803352	295.68	0.56803757	0.50671935	0.42341462	0.31068358	0.30426905	0.413163	0.0	0.15213452	0.0019211228	0.90000004	13.9	0.88014996	0.9492
20190330	108.01343	29.18626	740.0	5.54066	125.06276	-0.57447	0.81852	0.44864604	296.1	0.55180526	0.5017767	0.4308451	0.29615065	0.2634355	0.42719346	0.0	0.13171776	0.0018635773	0.90000004	13.7	0.87205005	0.9408
20190330	108.09428	29.18626	657.0	6.97604	274.5004	0.07847	-0.99692	0.44766423	296.08	0.5649868	0.5043677	0.42232698	0.319888	0.09036676	0.4453743	0.0	0.04518338	0.0019082236	0.90000004	14.1	0.8879	0.95265
20190330	108.17513	29.18626	874.0	9.40799	49.65313	0.64741	0.76214	0.44766423	295.1	0.6086367	0.53846157	0.4245473	0.34148008	0.10880428	0.42145014	0.0	0.05440214	0.002062476	1.0	14.1	0.8923	0.95715
20190330	108.25597	29.18626	561.0	6.98348	221.0652	-0.75396	-0.65692	0.41585895	295.56	0.6153022	0.53962314	0.4336664	0.35129312	0.05071927	0.4732795	0.14348254	0.0971009	0.0020818182	1.1	14.5	0.88269997	0.95405
20190330	108.41767	29.18626	771.0	3.10759	109.07294	-0.32677	0.9451	0.3822389	296.46	0.58077383	0.5204786	0.4322419	0.3221131	0.0	0.5040507	0.081258625	0.040629312	0.0019590294	1.0	14.5	0.876	0.9479
20190330	108.49852	29.18626	802.0	3.38696	263.05759	-0.12087	-0.99267	0.42393625	296.54	0.54623806	0.49705696	0.4440407	0.30806524	0.0	0.45944288	0.0	0.0	0.0018420384	1.0	14.6	0.87865	0.9471
20190330	108.57937	29.18626	893.0	5.7795	105.91926	-0.27428	0.96165	0.41102022	296.22	0.586506	0.536643	0.43204114	0.31340206	0.0	0.4906038	0.03663851	0.018319255	0.0019799676	1.0	14.6	0.88395	0.94850004
20190330	108.66022	29.18626	765.0	6.11417	22.47683	0.92403	0.38231	0.4195745	295.78	0.5753304	0.53157544	0.4331551	0.3084819	0.4643969	0.43342784	0.0	0.23219845	0.0019451294	1.1	14.9	0.88600004	0.9485
20190330	108.74107	29.18626	775.0	7.57603	313.23587	0.685	-0.72854	0.4195745	295.69998	0.5970288	0.5439359	0.4228896	0.3301719	0.0	0.4587669	0.1333658	0.0666829	0.0020190356	1.2	14.1	0.8903	0.9529
20190330	108.82191	29.18626	819.0	8.07986	304.99918	0.57356	-0.81916	0.42458045	296.3	0.63109356	0.5720789	0.40730464	0.3554859	0.0	0.5636679	0.2979365	0.14896825	0.0021299142	1.2	13.6	0.8978	0.9605
20190330	106.9624	29.10542	668.5	3.40668	349.62918	0.98366	-0.18002	0.35735017	299.37	0.59408325	0.53076744	0.4849408	0.29964122	1.0	0.7899287	1.0	1.0	0.001984445	1.0	14.6	0.865	0.9378
20190330	107.04325	29.10542	835.0	7.16918	314.81741	0.70485	-0.70936	0.35735017	298.82	0.65974283	0.5834846	0.4199065	0.3702705	0.0	0.8315844	0.45912367	0.22956184	0.0022078268	1.7	15.4	0.8794	0.9525
20190330	107.1241	29.10542	1183.0	9.57961	2.58112	0.99899	0.04503	0.3628725	293.52	0.6825819	0.60020715	0.41077846	0.39240506	1.0	0.38931528	0.25949013	0.62974507	0.002325504	1.4	14.4	0.89805	0.96365
20190330	107.28579	29.10542	1031.0	5.52952	190.48775	-0.98329	-0.18203	0.39695504	294.94	0.6061422	0.54809713	0.42545116	0.31653333	1.0	0.40311536	0.5869111	0.79345554	0.0020551374	0.90000004	14.35	0.877	0.9434
20190330	107.36664	29.10542	1079.0	7.52775	125.47519	-0.58035	0.81437	0.3952345	294.6	0.6320441	0.565657	0.4126498	0.34862527	1.0	0.4111579	1.0	1.0	0.0021454312	1.3000001	14.4	0.8866	0.9541
20190330	107.44749	29.10542	801.0	6.22757	118.84582	-0.48245	0.87592	0.3988932	295.9	0.6099524	0.54679364	0.44200224	0.33287397	1.0	0.49627087	1.0	1.0	0.0020613463	1.2	14.9	0.8665	0.9407
20190330	107.52834	29.10542	1173.0	7.25943	131.24576	-0.65929	0.75189	0.3816137	295.28	0.5567761	0.51918495	0.4311887	0.29025522	1.0	0.35903355	0.61994576	0.8099729	0.0018855869	0.90000004	14.3	0.86885	0.9354
20190330	107.60919	29.10542	1113.0	8.12066	192.13754	-0.97765	-0.21026	0.3816137	295.1	0.57429844	0.53640914	0.41869628	0.3036386	0.30503473	0.36936092	0.0	0.15251736	0.0019461146	0.90000004	14.2	0.8797	0.94255
20190330	107.69004	29.10542	1124.0	7.14952	216.22115	-0.80674	-0.5909	0.41056114	295.74	0.55192614	0.52274454	0.4418636	0.28216505	0.27650687	0.39408854	1.0	0.63825345	0.0018662546	0.90000004	14.8	0.8647	0.9295
20190330	107.77088	29.10542	892.0	7.10835	120.63306	-0.50954	0.86045	0.4251713	295.22	0.59716177	0.5354592	0.4292755	0.32923707	0.5885408	0.4151125	0.0	0.2942704	0.0020227686	1.1	14.6	0.8727	0.94515
20190330	107.85173	29.10542	779.0	8.09629	259.70761	-0.17867	-0.98391	0.409165	294.69998	0.5736055	0.5129186	0.43331927	0.33399296	0.45108885	0.3315246	0.0	0.22554442	0.0019464048	1.1	14.3	0.87685	0.9481
20190330	107.93258	29.10542	1022.0	6.64057	118.02705	-0.46989	0.88273	0.41973755	296.47998	0.5497478	0.5164428	0.42487288	0.2905146	0.83545476	0.45921266	0.21879518	0.527125	0.0018542494	0.8	14.3	0.8751	0.939
20190330	108.01343	29.10542	761.0	6.13885	4.69722	0.99664	0.08189	0.429111	296.66	0.5720395	0.5174371	0.41759843	0.31020066	0.0	0.5093819	0.0	0.0	0.0019282663	0.90000004	14.2	0.8816	0.94705
20190330	108.09428	29.10542	886.0	5.2054	311.66953	0.66483	-0.74699	0.43185022	296.94	0.55351365	0.5068226	0.4277351	0.29566365	0.03430995	0.5074398	0.09949632	0.06690314	0.0018640589	0.90000004	14.3	0.86845	0.93764997
20190330	108.17513	29.10542	783.0	5.70267	120.69358	-0.51045	0.85991	0.43185022	296.68	0.6017987	0.53907394	0.42723322	0.32853916	0.026043281	0.5553291	0.34439737	0.18522033	0.0020284439	1.0	14.5	0.8753	0.9446
20190330	108.25597	29.10542	520.0	4.53316	210.1637	-0.86459	-0.50247	0.3925975	296.0	0.6241149	0.54343593	0.43301755	0.3538134	0.45126283	0.5262668	0.014112655	0.23268774	0.0021084961	1.1	14.6	0.88339996	0.95485
20190330	108.33682	29.10542	829.0	6.04443	295.78497	0.43499	-0.90043	0.3539796	296.28	0.56610274	0.5207573	0.41901195	0.3163285	0.0	0.46548986	1.0	0.5	0.0019107019	1.0	14.3	0.87295	0.94325
20190330	108.41767	29.10542	769.0	4.6998	54.9444	0.57437	0.8186	0.37128246	297.04	0.58787256	0.53612167	0.42520845	0.32470682	0.0	0.5677479	1.0	0.5	0.0019791024	1.0	14.5	0.8715	0.9427
20190330	108.49852	29.10542	749.0	6.77455	271.15436	0.02015	-0.9998	0.42224285	296.32	0.60629255	0.5412339	0.4283178	0.34762633	0.37151483	0.5291191	0.87990713	0.62571096	0.0020460736	1.1	14.6	0.88805	0.9565
20190330	108.57937	29.10542	744.0	4.88739	8.43109	0.98919	0.14662	0.42656577	295.96	0.6144241	0.5468675	0.42510986	0.35745317	0.0	0.50835145	0.028457887	0.014228944	0.0020760377	1.0	14.4	0.89365	0.9606
20190330	108.66022	29.10542	1025.0	6.97573	317.72974	0.73998	-0.67263	0.44450215	295.78	0.5290234	0.4903796	0.42910856	0.28342104	0.080403626	0.36247504	0.0	0.040201813	0.0017885705	0.90000004	14.8	0.8883	0.94920003
20190330	108.74107	29.10542	919.0	6.10426	36.61729	0.80264	0.59647	0.44450215	295.86	0.57860535	0.5270076	0.41296852	0.32148626	0.028778683	0.44572338	0.0	0.014389342	0.0019556729	1.0	14.4	0.8909	0.9533
20190330	107.28579	29.02457	920.0	3.92908	133.88763	-0.69325	0.7207	0.39792252	295.28	0.5968992	0.53490543	0.43458137	0.31560594	1.0	0.42019793	0.6479187	0.82395935	0.0020214685	1.1	14.6	0.8769	0.9445
20190330	107.36664	29.02457	1069.0	4.83762	248.85243	-0.36077	-0.93265	0.37601656	294.72	0.61462814	0.5548409	0.42564154	0.32422063	1.0	0.39588416	0.70832264	0.8541613	0.0020854645	1.1	14.7	0.87555003	0.94245
20190330	107.44749	29.02457	1063.0	7.70624	44.15681	0.71744	0.69662	0.37610006	295.47998	0.61120534	0.5519836	0.42357412	0.31633627	1.0	0.45989612	1.0	1.0	0.002068517	1.2	14.6	0.8677	0.9396
20190330	107.52834	29.02457	787.0	7.19756	117.94535	-0.46863	0.8834	0.35484275	296.28	0.6025641	0.54704463	0.44347465	0.32254454	1.0	0.51996136	1.0	1.0	0.0020337657	1.1	15.0	0.8727	0.9411
20190330	107.60919	29.02457	752.0	7.8174	263.85114	-0.10711	-0.99425	0.35484275	296.28	0.5941859	0.5412532	0.42809415	0.32576036	0.1415088	0.50753826	0.78799593	0.46475238	0.0020054877	1.0	14.5	0.8799	0.94589996
20190330	107.69004	29.02457	1075.0	8.92577	85.65733	0.07572	0.99713	0.36682537	295.08	0.57294965	0.52995986	0.42182496	0.2933163	0.44495463	0.36545554	1.0	0.7224773	0.0019416758	0.90000004	14.4	0.86109996	0.93295
20190330	107.77088	29.02457	751.0	11.55347	258.83774	-0.19359	-0.98108	0.38816538	295.62	0.61769193	0.5436115	0.43015635	0.3480239	0.47852767	0.4822826	0.30590785	0.39221776	0.0020894795	1.2	14.8	0.8797	0.9513
20190330	107.85173	29.02457	1050.0	7.66591	340.65982	0.94357	-0.33118	0.40803325	295.52	0.5973538	0.5427892	0.4194915	0.31806874	0.16461228	0.44280878	0.16018498	0.16239864	0.002021365	1.0	14.0	0.87425	0.9445
20190330	107.93258	29.02457	978.0	5.42837	56.57341	0.55087	0.83459	0.4105049	296.75998	0.56396616	0.5203245	0.4106108	0.3050108	1.0	0.50650626	0.0	0.5	0.0019004118	0.90000004	14.5	0.8711	0.93935
20190330	108.01343	29.02457	919.0	5.69614	174.58841	-0.99554	0.09431	0.3904135	296.82	0.5432526	0.5018604	0.4244619	0.29134896	0.9632948	0.4808592	0.0	0.4816474	0.0018302425	0.8	14.4	0.87715	0.94215
20190330	108.09428	29.02457	1022.0	5.87244	335.99838	0.91353	-0.40676	0.38472456	296.47998	0.5676349	0.52729	0.4166231	0.29614633	0.32749525	0.48621482	0.052648496	0.19007187	0.0019145808	0.90000004	14.5	0.873	0.9357
20190330	108.17513	29.02457	719.0	5.32467	81.909	0.14075	0.99005	0.38472456	297.08	0.5945436	0.5309497	0.42380375	0.3174356	0.37394273	0.5812091	0.1385641	0.25625342	0.0020012911	1.1	14.6	0.8581	0.93245
20190330	108.25597	29.02457	631.0	11.48483	248.37656	-0.36851	-0.92963	0.3748402	295.63998	0.6114842	0.54097754	0.42720008	0.34061256	0.46067595	0.4748761	0.26151213	0.36109406	0.0020683408	1.1	14.6	0.87415004	0.94694996
20190330	108.33682	29.02457	915.0	6.33878	206.1091	-0.89796	-0.44008	0.3615442	296.6	0.5501529	0.5145858	0.4449761	0.27402872	0.067036055	0.47093117	0.068479314	0.06775768	0.0018548648	0.90000004	14.5	0.857	0.9238
20190330	108.41767	29.02457	806.0	5.4265	201.12067	-0.93282	-0.36033	0.35279012	295.91998	0.6083236	0.5474175	0.41967314	0.33853543	0.9241694	0.49567437	0.0	0.4620847	0.002055703	1.1	14.8	0.8808	0.94965
20190330	108.49852	29.02457	882.0	7.88372	290.70273	0.35352	-0.93543	0.3909679	295.21997	0.6155115	0.5535126	0.42399305	0.3455631	0.0	0.44267327	0.0	0.0	0.0020849248	1.0	14.4	0.8951	0.9575
20190330	108.57937	29.02457	1111.0	7.30572	332.33075	0.88564	-0.46437	0.41639432	295.36	0.58433354	0.55040324	0.4166578	0.31135532	0.0	0.4085156	0.16307837	0.081539184	0.0019783776	0.90000004	14.5	0.88175	0.94595003
20190330	108.66022	29.02457	1100.0	8.03478	161.10374	-0.94611	0.32386	0.40519857	295.88	0.55624664	0.530704	0.408635	0.286621	0.16666667	0.4136375	0.0	0.083333336	0.0018799737	1.0	15.0	0.8702	0.93355
20190330	108.74107	29.02457	1166.0	4.69437	113.53956	-0.39938	0.91678	0.40519857	295.91998	0.5624212	0.5368782	0.38853502	0.29655674	0.19010721	0.42673305	0.0	0.095053606	0.0019005854	0.90000004	13.6	0.87950003	0.9409
20190330	107.28579	28.94372	915.0	6.08046	85.14264	0.08468	0.99641	0.37817618	295.74	0.605598	0.53907806	0.42747214	0.31729645	1.0	0.47522104	1.0	1.0	0.0020477378	1.1	14.8	0.86905	0.9387
20190330	107.36664	28.94372	820.0	5.68545	212.64119	-0.84206	-0.53938	0.35944644	295.46	0.640259	0.561377	0.4252762	0.33458835	1.0	0.501111	1.0	1.0	0.0021669907	1.2	15.1	0.87185	0.94165003
20190330	107.44749	28.94372	1029.0	6.11626	141.6465	-0.7842	0.62051	0.3693454	294.52	0.6122405	0.54977375	0.41877085	0.32730177	1.0	0.37408078	0.9411299	0.97056496	0.002078774	1.1	14.5	0.8781	0.9453
20190330	107.52834	28.94372	795.0	5.66666	76.22297	0.23814	0.97123	0.39339876	296.12	0.5992662	0.53181744	0.43108502	0.31635252	1.0	0.50046813	1.0	1.0	0.0020237274	1.1	14.6	0.87055004	0.941
20190330	107.60919	28.94372	776.0	8.99501	287.0239	0.29277	-0.95618	0.39339876	296.41998	0.58278906	0.52949977	0.4427333	0.30946976	0.3730162	0.50338656	0.30808383	0.34055	0.0019660923	1.1	14.9	0.8644	0.93525
20190330	107.69004	28.94372	837.0	9.46559	324.08704	0.80991	-0.58656	0.36081922	295.86	0.59924316	0.53709465	0.43758404	0.3226026	0.527324	0.47669247	0.37714663	0.45223534	0.0020254282	1.2	14.9	0.8672	0.93815
20190330	107.85173	28.94372	975.0	5.94204	85.09195	0.08556	0.99633	0.4237853	296.9	0.54222155	0.5146199	0.42817426	0.278118	0.3905259	0.48671344	0.42444345	0.40748468	0.0018262768	0.90000004	14.6	0.85695	0.9246
20190330	107.93258	28.94372	1018.0	4.67844	296.80438	0.45095	-0.89255	0.4070158	296.52	0.59432095	0.5480226	0.40662506	0.31428573	1.0	0.5296816	1.0	1.0	0.00200432	0.90000004	14.6	0.86645	0.9345
20190330	108.01343	28.94372	1036.0	5.53294	64.15083	0.436	0.89994	0.4140957	296.32	0.55902237	0.54013777	0.41859522	0.26973826	1.0	0.45848155	0.2216384	0.6108192	0.0018865495	0.8	14.4	0.85085	0.9174
20190330	108.09428	28.94372	1023.0	6.35247	202.34752	-0.92489	-0.38022	0.389926	296.78	0.50402415	0.5010179	0.427774	0.25610137	0.39734942	0.41710165	0.0	0.19867471	0.001698309	0.8	14.5	0.85065	0.91489995
20190330	108.17513	28.94372	807.0	6.69733	119.00635	-0.48491	0.87457	0.389926	296.8	0.5980649	0.5524528	0.410453	0.3101695	0.09452884	0.560793	0.2871615	0.19084516	0.0020150435	1.0	14.7	0.84994996	0.9244
20190330	108.25597	28.94372	525.0	5.37417	287.75522	0.30495	-0.95237	0.36659533	297.19998	0.6017263	0.541227	0.43292683	0.32768613	0.38636535	0.6026734	0.30153948	0.34395242	0.0020246513	1.1	14.6	0.86315	0.93585
20190330	108.33682	28.94372	550.0	7.02792	352.67938	0.99185	-0.12742	0.37036315	296.28	0.61913306	0.55167055	0.43407845	0.3350308	0.31325182	0.54436964	0.7299407	0.52159625	0.002089689	1.1	14.8	0.8707	0.9415
20190330	108.41767	28.94372	781.0	3.56803	292.95099	0.38994	-0.92084	0.35729253	296.36	0.5973457	0.54167837	0.43505442	0.32180208	0.34589398	0.51953864	0.0	0.17294699	0.0020156086	0.90000004	14.7	0.88629997	0.94905
20190330	108.49852	28.94372	1040.0	9.69631	8.09665	0.99003	0.14084	0.36869395	295.1	0.62064135	0.56562793	0.41280356	0.34324667	1.0	0.43943915	0.0070807133	0.50354034	0.002103156	1.0	13.7	0.8841	0.95035
20190330	108.57937	28.94372	945.0	7.82371	188.35095	-0.9894	-0.14524	0.39332715	295.9	0.61475325	0.57353395	0.41395462	0.32541847	0.15764897	0.50338167	0.0	0.07882448	0.002077571	1.0	14.9	0.8698	0.9375
20190330	108.66022	28.94372	1036.0	8.54942	146.3446	-0.83239	0.5542	0.39784098	296.19998	0.5959079	0.5658734	0.402627	0.30466908	0.11999981	0.50278354	0.0	0.059999906	0.0020118433	1.1	15.0	0.87185	0.9347
20190330	108.74107	28.94372	993.0	4.74264	216.28386	-0.8061	-0.59179	0.39784098	296.69998	0.6045455	0.5697988	0.41506124	0.31116408	0.10396854	0.56118846	0.035771728	0.06987013	0.002037565	1.0	15.0	0.8782	0.9393
20190330	107.28579	28.86287	879.0	6.31828	81.78608	0.14287	0.98974	0.36151665	295.36	0.62747943	0.55822694	0.42482284	0.3268368	1.0	0.473199	1.0	1.0	0.0021244565	1.1	14.7	0.8704	0.9401
20190330	107.36664	28.86287	711.0	3.30317	91.17557	-0.02052	0.99979	0.37957984	296.36	0.5605022	0.50624776	0.4294914	0.29937488	1.0	0.46440768	0.42447317	0.7122366	0.0018912883	1.0	14.6	0.8646	0.9355
20190330	107.44749	28.86287	963.0	10.21061	196.73929	-0.95763	-0.28802	0.36756337	294.91998	0.5829777	0.53565025	0.41837358	0.30850613	1.0	0.36610785	0.9420926	0.9710463	0.0019767317	0.90000004	14.8	0.86895	0.93865
20190330	107.52834	28.86287	925.0	8.22176	323.41989	0.80302	-0.59595	0.40315667	295.97998	0.5778382	0.5262779	0.43909127	0.29941618	0.73685265	0.4555857	0.6112055	0.6740291	0.0019522881	1.0	14.1	0.8715	0.941
20190330	107.60919	28.86287	856.0	9.78626	72.28688	0.30425	0.95259	0.40315667	296.12	0.5546002	0.5083095	0.43434173	0.28440768	0.5436028	0.4332997	0.29687756	0.4202402	0.00187289	1.0	14.5	0.85835	0.9308
20190330	107.69004	28.86287	893.0	10.22257	275.88477	0.10253	-0.99473	0.3688557	295.82	0.6017272	0.5472371	0.428011	0.32582277	0.49220896	0.47674677	0.34293294	0.41757095	0.002034099	1.1	14.8	0.87495	0.94465
20190330	107.77088	28.86287	1341.0	5.29951	235.0266	-0.5732	-0.81942	0.35575286	295.04	0.5672972	0.5403546	0.41300815	0.28660518	0.48843038	0.3530989	0.40962967	0.44903004	0.0019227806	0.90000004	14.6	0.8519	0.9226
20190330	107.85173	28.86287	1081.0	4.29852	94.41084	-0.07691	0.99704	0.39980674	296.84	0.5490506	0.5273244	0.4159647	0.2824397	0.3936514	0.49147105	0.14604335	0.26984736	0.0018496518	0.90000004	14.8	0.8482	0.921
20190330	107.93258	28.86287	1027.0	5.67849	333.1705	0.89235	-0.45134	0.39772686	295.91998	0.6036967	0.55594254	0.41555977	0.32534987	1.0	0.48880112	1.0	1.0	0.0020400675	1.0	14.3	0.88	0.9451
20190330	108.01343	28.86287	1110.0	7.36718	156.03374	-0.91378	0.4062	0.42004544	295.5	0.59622514	0.56312966	0.40782648	0.30640668	0.39592302	0.43928626	0.122635156	0.25927907	0.0020176824	0.90000004	14.0	0.8666	0.9321
20190330	108.09428	28.86287	795.0	5.737	155.57579	-0.91051	0.41349	0.3889382	297.13998	0.5465702	0.5210222	0.42325032	0.2732492	0.40138543	0.5155079	0.056863543	0.22912449	0.0018394367	0.90000004	14.5	0.8466	0.91545
20190330	108.17513	28.86287	652.0	5.57177	13.38298	0.97284	0.23146	0.3889382	296.69998	0.61838806	0.55583876	0.406614	0.34404117	0.0	0.5814341	0.03378784	0.01689392	0.00208422	1.0	14.6	0.8813	0.94885004
20190330	108.25597	28.86287	800.0	6.77404	329.83167	0.86455	-0.50254	0.36371133	296.82	0.61292374	0.54972833	0.42048416	0.31752127	0.30793265	0.58437943	0.45359254	0.38076258	0.0020649678	1.0	14.6	0.8646	0.93645
20190330	108.33682	28.86287	576.0	5.84311	213.34938	-0.83533	-0.54974	0.3903757	296.36	0.60715246	0.54773426	0.43246442	0.33225283	0.33074072	0.5340304	0.20076665	0.2657537	0.0020486992	1.1	15.0	0.86915	0.9401
20190330	108.41767	28.86287	845.0	5.08842	303.31378	0.54922	-0.83568	0.37060103	295.97998	0.62736917	0.56390333	0.42217323	0.3303228	1.0	0.52923036	1.0	1.0	0.0021196338	1.0	15.0	0.884	0.9495
20190330	108.49852	28.86287	783.0	5.63406	121.56622	-0.52348	0.85204	0.3749624	296.32	0.6115767	0.56097674	0.42215213	0.31938997	1.0	0.53690714	0.24624796	0.623124	0.002063906	1.0	15.1	0.8637	0.93595
20190330	108.57937	28.86287	790.0	5.94499	226.91397	-0.6831	-0.73033	0.39248496	296.02	0.621806	0.572165	0.42248	0.33170244	0.14870216	0.52468723	0.22119744	0.1849498	0.0021005543	1.0	15.3	0.8759	0.9441
20190330	108.66022	28.86287	946.0	6.6236	181.00478	-0.99985	-0.01754	0.41333503	296.25998	0.62148654	0.574124	0.41127917	0.32712457	0.21038347	0.54600155	0.4155632	0.31297332	0.0020977743	1.1	15.6	0.87839997	0.942
20190330	107.28579	28.78202	939.0	6.2548	104.71329	-0.25398	0.96721	0.33468795	295.25998	0.608369	0.5374025	0.41753915	0.31614164	0.40195206	0.43562093	1.0	0.700976	0.002060452	1.1	15.0	0.863	0.93659997
20190330	107.36664	28.78202	723.0	3.83658	79.66779	0.17936	0.98378	0.36539835	296.32	0.56662667	0.5089001	0.43162024	0.29837522	1.0	0.46996406	0.9584186	0.9792093	0.001912212	1.0	14.7	0.86004996	0.93149996
20190330	107.44749	28.78202	747.0	8.25314	284.51941	0.25071	-0.96806	0.3362011	295.68	0.59834176	0.5378833	0.43276304	0.32318115	1.0	0.4589066	1.0	1.0	0.0020236126	1.0	14.75	0.87475	0.9436
20190330	107.52834	28.78202	1250.0	8.42092	260.92178	-0.15778	-0.98747	0.37194097	294.9	0.5778341	0.53265285	0.41498214	0.3010186	0.40087098	0.3564018	1.0	0.7004355	0.001959424	0.90000004	14.5	0.8689	0.93735003
20190330	107.60919	28.78202	934.0	9.06343	112.98244	-0.39045	0.92062	0.37194097	295.8	0.54616344	0.5070051	0.4408457	0.2763455	0.624615	0.39079463	0.46789342	0.5462542	0.0018463944	0.90000004	14.9	0.85595	0.9268
20190330	107.69004	28.78202	917.0	8.31384	279.6745	0.16805	-0.98578	0.35454118	295.19998	0.59475464	0.5422263	0.42689604	0.30846918	0.6328378	0.40964714	0.39567888	0.5142583	0.0020147515	1.1	15.0	0.86635	0.9379
20190330	107.77088	28.78202	1228.0	4.71583	238.34021	-0.52487	-0.85118	0.339071	295.58	0.5791497	0.5482945	0.41648215	0.28688294	0.5154063	0.4208412	0.49934334	0.5073748	0.0019593672	0.90000004	15.0	0.8514	0.9187
20190330	107.85173	28.78202	906.0	4.49943	158.71794	-0.9318	0.36296	0.37497604	296.56	0.60256493	0.5572316	0.4214335	0.31151688	0.45833224	0.54550767	0.38899004	0.42366114	0.0020318483	1.0	15.0	0.85574996	0.9291
20190330	107.93258	28.78202	775.0	6.31241	151.89064	-0.88205	0.47116	0.3740888	296.13998	0.61956245	0.5648066	0.4124611	0.34620816	0.45395	0.53228396	0.38059148	0.41727072	0.002092127	1.2	14.9	0.87815	0.948
20190330	108.01343	28.78202	631.0	5.44634	8.2237	0.98972	0.14304	0.37105778	297.19998	0.57253397	0.52165115	0.41691738	0.31095815	0.3661546	0.55977803	0.50155395	0.43385428	0.0019264267	1.1	14.8	0.85625	0.9317
20190330	108.09428	28.78202	837.0	6.21025	301.51761	0.52276	-0.85248	0.3715715	297.04	0.5796825	0.5437731	0.39882582	0.30852106	0.38921833	0.5556601	0.27355403	0.33138618	0.0019515301	0.90000004	14.8	0.8573	0.92855
20190330	108.17513	28.78202	990.0	6.51514	7.00117	0.99254	0.12189	0.3715715	296.12	0.5731888	0.53628665	0.39867657	0.29461586	0.41870484	0.46144715	0.50932735	0.46401608	0.0019356639	0.8	14.9	0.8666	0.9339
20190330	108.25597	28.78202	824.0	7.89214	126.35123	-0.59273	0.8054	0.38565415	296.9	0.59483117	0.5437331	0.4190505	0.31265676	0.39344123	0.56517637	0.3676666	0.3805539	0.0020034732	1.0	14.9	0.85745	0.93439996
20190330	108.33682	28.78202	681.0	6.46396	312.79355	0.67936	-0.73381	0.39811748	296.0	0.5837981	0.5279424	0.42790148	0.3257615	0.12121263	0.4663852	0.081923716	0.10156818	0.001972291	1.0	15.1	0.8789	0.94795
20190330	108.41767	28.78202	1093.0	4.98347	255.54001	-0.2497	-0.96832	0.38425744	295.32	0.58088785	0.542366	0.4017052	0.30974084	1.0	0.39961806	0.0	0.5	0.0019669777	0.90000004	15.4	0.87615	0.94045
20190330	108.49852	28.78202	769.0	4.90232	80.54723	0.16423	0.98642	0.37830013	295.22	0.6225528	0.560396	0.42106128	0.33970988	1.0	0.45318332	0.0	0.5	0.0021087758	1.0	15.5	0.8796	0.9465
20190330	108.57937	28.78202	593.0	4.8844	198.02138	-0.95094	-0.30937	0.3736871	296.13998	0.5854766	0.536959	0.43656212	0.32428855	0.31818303	0.48173246	0.07645909	0.19732106	0.0019770265	1.2	15.8	0.8754	0.9434
20190330	108.66022	28.78202	800.0	4.33152	224.09334	-0.71821	-0.69583	0.4018411	296.0	0.61725336	0.55968463	0.42715344	0.33645806	0.2201815	0.5161663	0.21477959	0.21748054	0.0020853155	1.3000001	16.2	0.87310004	0.9423
20190330	108.74107	28.78202	836.0	4.03629	94.25773	-0.07424	0.99724	0.4018411	296.34	0.6072072	0.5557562	0.4320542	0.31606767	0.20792024	0.5322905	0.1938685	0.20089437	0.0020490221	1.2	16.0	0.8704	0.9392
20190330	107.20495	28.70117	1303.0	7.98355	159.28116	-0.93533	0.35378	0.34459138	297.06	0.60253906	0.55058116	0.39868712	0.3074548	1.0	0.59108716	1.0	1.0	0.0020283414	1.0	14.8	0.8545	0.9283
20190330	107.28579	28.70117	888.0	6.26954	42.22813	0.74047	0.67208	0.30926323	295.56	0.5855265	0.5284246	0.42951515	0.30314815	1.0	0.42865375	0.41129896	0.7056495	0.001981075	1.0	15.1	0.86135	0.9318
20190330	107.36664	28.70117	815.0	7.68183	91.08341	-0.01891	0.99982	0.34815422	295.5	0.5902536	0.52416015	0.4454372	0.30573463	1.0	0.4302949	1.0	1.0	0.001997474	1.05	14.8	0.8674	0.93735003
20190330	107.44749	28.70117	671.0	6.91724	295.31757	0.42764	-0.90395	0.3496764	296.28	0.56905496	0.51174176	0.44864425	0.30066815	1.0	0.46994	1.0	1.0	0.0019206662	1.0	14.6	0.86595	0.93764997
20190330	107.52834	28.70117	855.0	7.123	178.49187	-0.99965	0.02632	0.35918534	295.82	0.58403623	0.5347085	0.42795748	0.3025257	1.0	0.45024076	1.0	1.0	0.0019742958	1.1	15.2	0.85249996	0.9285
20190330	107.60919	28.70117	836.0	7.20883	329.21722	0.85911	-0.51178	0.35918534	295.3	0.5799421	0.5296993	0.42776003	0.30671507	0.6044797	0.39634252	0.43710235	0.520791	0.0019639083	1.1	14.9	0.8678	0.9369
20190330	107.69004	28.70117	1264.0	6.24624	88.13248	0.03259	0.99947	0.32516792	295.44	0.56409067	0.5342045	0.41255793	0.28055677	0.49851486	0.38502908	0.3698933	0.4342041	0.001909324	0.90000004	14.35	0.8548	0.9235
20190330	107.77088	28.70117	1182.0	5.64116	113.11626	-0.3926	0.91971	0.35247743	296.62	0.56655574	0.52978754	0.42415732	0.28063846	0.46534792	0.4974898	0.43905824	0.4522031	0.0019100389	1.0	15.1	0.84605	0.91725004
20190330	107.85173	28.70117	733.0	4.59316	88.68694	0.02292	0.99974	0.36838192	297.25998	0.5724859	0.51148975	0.43405724	0.30469865	0.4943851	0.56522495	0.22558728	0.3599862	0.0019258762	1.0	14.9	0.8651	0.93495
20190330	107.93258	28.70117	714.0	5.55712	319.01288	0.75486	-0.65589	0.35979587	297.6	0.5725543	0.5131695	0.43062627	0.29766613	0.08252348	0.59659576	0.38728178	0.23490262	0.0019239055	1.0	15.0	0.8542	0.93005
20190330	108.01343	28.70117	1198.0	8.3316	351.6543	0.98941	-0.14515	0.36831948	297.62	0.5113332	0.5094357	0.40106013	0.26172084	0.3236074	0.5069157	0.22614677	0.27487707	0.0017180742	0.8	14.8	0.8401	0.91185
20190330	108.09428	28.70117	1006.0	6.15418	80.66155	0.16227	0.98675	0.3620736	296.54	0.61218566	0.5574299	0.38469285	0.32969642	0.34739313	0.5578242	0.20412439	0.27575874	0.0020644285	0.90000004	15.0	0.8707	0.94025
20190330	108.17513	28.70117	752.0	6.99849	122.30117	-0.53437	0.84525	0.3620736	296.94	0.59749085	0.55011255	0.40189824	0.30605537	0.3963938	0.5727401	0.31983465	0.35811424	0.0020121601	1.0	15.2	0.8541	0.92840004
20190330	108.25597	28.70117	678.0	9.27298	105.85501	-0.2732	0.96196	0.39884534	297.13998	0.60080105	0.54538155	0.41846913	0.3215637	0.19008556	0.59584737	0.35057998	0.27033275	0.0020219462	1.1	15.4	0.8616	0.93490005
20190330	108.33682	28.70117	776.0	9.09991	283.25024	0.2292	-0.97338	0.38819233	295.58	0.6108516	0.54888177	0.41007602	0.35634613	0.3180083	0.46847263	0.20745747	0.2627329	0.0020666202	1.0	15.5	0.8747	0.9504
20190330	108.41767	28.70117	701.0	5.87543	152.40898	-0.88628	0.46316	0.3735493	296.32	0.5892073	0.5370052	0.42863324	0.31983805	0.13365865	0.50379294	0.25923574	0.1964472	0.0019884154	1.0	15.7	0.85644996	0.93025
20190330	108.49852	28.70117	652.0	5.92094	214.87305	-0.82042	-0.57176	0.36713654	296.5	0.5507298	0.50971085	0.43703836	0.30035335	0.3051476	0.46255448	0.07440644	0.18977702	0.0018574361	0.90000004	15.6	0.8466	0.92569995
20190330	108.57937	28.70117	553.0	8.04531	19.46321	0.94286	0.3332	0.3929988	295.38	0.57879233	0.5320911	0.42725176	0.3202785	0.2322228	0.40193942	0.0	0.1161114	0.0019594838	1.2	16.2	0.8374	0.9281
20190330	108.66022	28.70117	642.0	3.77965	181.08632	-0.99982	-0.01896	0.4023844	294.6	0.59921134	0.5408638	0.4326329	0.3335772	0.62604904	0.36159018	0.13784975	0.3819494	0.0020339827	1.3000001	16.4	0.8338	0.9267
20190330	108.74107	28.70117	849.0	8.37361	279.62518	0.1672	-0.98592	0.4023844	294.12	0.60337776	0.5515807	0.4259318	0.32441998	0.5979043	0.32414466	0.0	0.29895216	0.002051468	1.2	16.0	0.8469	0.9314
20190330	107.1241	28.62032	1095.0	6.30941	167.29898	-0.97553	0.21986	0.3473426	298.52	0.6042065	0.5552074	0.40958765	0.31446674	0.14550714	0.7266625	1.0	0.57275355	0.0020240068	1.0	14.7	0.86364996	0.9348
20190330	107.20495	28.62032	1383.0	6.50244	56.54532	0.55128	0.83432	0.3339227	296.06	0.60516894	0.5577241	0.40356377	0.30486816	1.0	0.5037561	1.0	1.0	0.0020440754	0.90000004	14.3	0.8649	0.933
20190330	107.28579	28.62032	832.0	5.77282	120.721	-0.51086	0.85967	0.3399373	297.1	0.5385908	0.49134487	0.44528714	0.27613777	1.0	0.49977767	1.0	1.0	0.0018128266	1.0	14.9	0.856	0.92645
20190330	107.85173	28.62032	673.0	4.40663	81.7204	0.144	0.98958	0.35801747	296.9	0.57375836	0.50904745	0.44253054	0.3066471	0.44841388	0.5340119	0.52106434	0.48473912	0.001932497	1.0	15.1	0.8408	0.925
20190330	107.93258	28.62032	815.0	5.6003	277.40192	0.12883	-0.99167	0.3479371	295.9	0.57887495	0.5290581	0.4071371	0.31155312	0.20243917	0.4498039	0.37553585	0.28898752	0.0019563197	0.90000004	15.1	0.84825003	0.9274
20190330	108.17513	28.62032	963.0	7.93207	12.49107	0.97633	0.21629	0.3507304	295.28	0.5294545	0.5031377	0.41084296	0.2734876	0.646427	0.3166273	0.030184481	0.33830574	0.0017930593	0.7	15.2	0.80865	0.8958
20190330	108.49852	28.62032	541.0	7.27883	264.59888	-0.09413	-0.99556	0.3676536	294.32	0.55104893	0.501715	0.44138944	0.29158878	0.69818115	0.26140487	0.09299886	0.39559	0.0018722782	0.90000004	15.4	0.8331	0.9198
20190330	108.66022	28.62032	619.0	4.77443	313.16876	0.68415	-0.72934	0.41135412	294.15	0.593174	0.5250224	0.42521593	0.3201335	0.6553776	0.3112248	0.0	0.3276888	0.0020165697	1.2	15.9	0.8574	0.9377
20190330	107.20495	28.53948	1083.0	8.85624	197.83447	-0.95195	-0.30627	0.35351104	297.53998	0.5498357	0.5065673	0.43117926	0.27843493	1.0	0.55741847	1.0	1.0	0.0018479389	1.0	15.2	0.854	0.9254
20190330	107.93258	28.53948	908.0	5.1181	295.13281	0.42472	-0.90533	0.34427336	294.16	0.6243576	0.5589873	0.41062397	0.35172006	0.55377084	0.35971752	0.054097768	0.3039343	0.00212251	1.1	14.95	0.8453	0.9354
20190330	108.49852	28.53948	634.0	4.8741	277.22351	0.12574	-0.99206	0.37507272	295.36	0.5420029	0.5082682	0.4456681	0.30233172	0.55704904	0.34359783	0.050370526	0.30370978	0.0018350587	1.0	15.6	0.8311	0.91935
20190330	107.93258	28.45863	1078.0	4.9923	257.99106	-0.20806	-0.97812	0.3237244	295.44	0.5918074	0.5415177	0.4161491	0.3156042	0.52507347	0.42714745	0.42434362	0.47470856	0.0020031391	0.90000004	15.4	0.8326	0.9178
20190330	108.57937	28.45863	703.0	3.7606	292.64896	0.38508	-0.92288	0.39097828	295.13998	0.5278568	0.50369686	0.448493	0.26997244	0.53314984	0.30109692	0.0	0.26657492	0.0017884965	1.1	16.0	0.8546	0.92219996
20190330	106.9624	28.37778	1138.0	6.37182	154.99712	-0.90629	0.42266	0.3517463	298.8	0.64442074	0.5734896	0.40019011	0.33300638	0.0	0.8086043	0.5204264	0.2602132	0.002156696	1.1	15.1	0.86475	0.9384
20190330	107.04325	28.37778	963.0	5.95652	123.3508	-0.54976	0.83532	0.3517463	295.97998	0.57872343	0.51913977	0.41717052	0.2976012	0.5774653	0.45691863	0.62496376	0.6012145	0.001955279	1.0	15.5	0.85975003	0.9313
20190330	107.36664	28.29693	924.0	5.92156	283.39194	0.23161	-0.97281	0.34106702	295.54	0.5840708	0.52376926	0.4364462	0.31452936	0.4405381	0.42462242	0.31223342	0.37638575	0.0019762833	1.1	15.4	0.87409997	0.9454
20190330	107.77088	28.21608	880.0	4.67527	6.46384	0.99364	0.11258	0.36686042	293.08	0.6048969	0.54677474	0.45504087	0.31076264	0.8950043	0.23164465	0.55681205	0.72590816	0.0020639312	1.0	15.9	0.8299	0.9172
20190330	108.33682	28.05439	635.0	5.35644	197.31239	-0.9547	-0.29758	0.365058	299.28	0.5797271	0.5263536	0.43188408	0.30092204	0.0	0.7613284	0.36066306	0.18033153	0.0019370727	0.90000004	16.0	0.8619	0.93025005
20190330	108.09428	27.97354	798.0	4.94049	215.87695	-0.81028	-0.58605	0.39548996	299.06	0.5834621	0.5389196	0.45124894	0.2945277	0.0	0.7464706	0.44484136	0.22242068	0.0019509868	1.2	16.5	0.85195	0.9235
20190330	108.17513	27.97354	619.0	3.90381	109.8364	-0.33934	0.94067	0.39548996	299.54	0.5806682	0.5132743	0.45436248	0.28808734	0.0	0.7865278	0.3215876	0.1607938	0.001938533	1.0	16.0	0.8675	0.93334997
20190330	108.33682	27.97354	827.0	5.09771	359.16241	0.99989	-0.01462	0.39340293	298.94	0.5823099	0.5448317	0.4330744	0.3058502	0.20390932	0.73381925	0.42653805	0.3152237	0.0019479156	0.8	16.2	0.86775005	0.93505
20190330	108.41767	27.97354	861.0	8.12068	340.63049	0.9434	-0.33166	0.38741475	298.68	0.620285	0.5810972	0.42342025	0.32539386	0.0	0.76399744	0.3935567	0.19677836	0.0020767543	0.90000004	16.3	0.8635	0.9323
20190330	108.25597	27.89269	562.0	4.61918	259.42255	-0.18356	-0.98301	0.44508353	299.72	0.54698926	0.5091053	0.44288749	0.2709755	0.0	0.75502765	0.20241858	0.10120929	0.0018250009	0.8	15.9	0.8569	0.9238
20190330	108.25597	27.81184	629.0	3.79316	268.07974	-0.03351	-0.99944	0.4350382	299.19998	0.5811996	0.5321889	0.43946344	0.3104585	0.0	0.75608236	0.34655243	0.17327622	0.0019425121	1.0	16.3	0.8589	0.9325
20190330	107.93258	27.73099	614.0	4.21144	75.33017	0.25325	0.9674	0.46039912	295.96	0.5731207	0.5087239	0.45833334	0.3071994	0.48648873	0.4466319	0.30969173	0.39809024	0.0019364804	1.2	16.8	0.84895	0.92855
20190330	108.01343	27.73099	566.0	3.5498	5.24084	0.99582	0.09134	0.46471637	293.18	0.5601634	0.49695864	0.4487591	0.3192114	1.0	0.1704886	0.3411923	0.6705961	0.0019106467	0.90000004	16.5	0.8302	0.9254
20190330	108.09428	27.73099	624.0	3.62276	308.91565	0.62818	-0.77807	0.45641792	292.08	0.54492927	0.49500334	0.44947258	0.30428466	1.0	0.04426105	0.21388105	0.6069405	0.0018656851	0.90000004	16.4	0.83134997	0.9223
20190330	107.93258	27.65014	714.0	4.66285	352.52939	0.99151	-0.13002	0.39426878	296.25998	0.5547004	0.50533676	0.46107268	0.28285077	0.50249	0.44638702	0.5392867	0.5208883	0.0018723432	1.0	16.8	0.8575	0.92915
20190330	108.01343	27.65014	721.0	3.40261	27.56221	0.88651	0.46271	0.48204106	294.74	0.5755135	0.5254509	0.44573087	0.32146457	0.7696327	0.33813983	0.28552216	0.5275774	0.0019526142	1.1	16.9	0.8623	0.9346
20190330	108.09428	27.65014	741.0	3.43751	40.25277	0.7632	0.64616	0.47435546	294.18	0.58317155	0.5301328	0.44936326	0.31275013	0.950246	0.29854363	0.33531654	0.64278126	0.001982363	1.0	16.7	0.8258	0.91855
20190330	108.17513	27.65014	572.0	4.45167	82.37157	0.13275	0.99115	0.47435546	294.19998	0.59292585	0.5249716	0.45470482	0.3165714	1.0	0.315415	0.7220181	0.86100906	0.0020153837	1.0	16.6	0.827	0.9205
20190330	106.31561	27.5693	981.0	2.50213	167.3006	-0.97554	0.21984	0.31819397	294.19998	0.60978365	0.5443391	0.486431	0.3116622	0.85192007	0.34121895	0.5265919	0.68925595	0.0020726842	1.0	16.3	0.8316	0.9194
20190330	107.93258	27.5693	973.0	4.5351	285.22992	0.26269	-0.96488	0.41027284	295.19998	0.58218855	0.5329392	0.43020275	0.3077374	0.51020366	0.39058602	0.43276733	0.4714855	0.0019721836	1.0	16.8	0.87185	0.93915
20190330	108.33682	27.48845	860.5	3.91451	331.81216	0.8814	-0.47236	0.43124133	298.62	0.61385196	0.5656617	0.42325202	0.33026114	0.0	0.7494622	0.0	0.0	0.0020556292	0.90000004	16.7	0.8753	0.942
20190330	108.17513	27.4076	842.5	4.43271	321.55893	0.78325	-0.62171	0.4591338	298.54	0.65039015	0.5790646	0.42672163	0.36142132	0.0	0.7934536	0.0	0.0	0.0021785696	1.2	16.4	0.8884	0.955
20190330	108.25597	27.4076	895.0	3.0401	309.41751	0.63497	-0.77254	0.44690728	298.36	0.6251378	0.5615251	0.4259842	0.34220412	0.0	0.74180007	0.0	0.0	0.002095247	0.90000004	16.2	0.88405	0.95135
20190330	107.93258	27.32675	846.0	5.20733	262.91742	-0.1233	-0.99237	0.4434181	297.0	0.6776898	0.60741234	0.4272388	0.37401485	0.0	0.6933604	0.8364713	0.41823566	0.0022817838	1.4	17.2	0.87915003	0.9496
20190330	108.01343	27.32675	1025.0	7.28548	258.97354	-0.19126	-0.98154	0.45964026	296.8	0.6687898	0.61177754	0.41311044	0.36804438	0.0	0.662886	0.8589675	0.42948374	0.002253335	1.1	16.7	0.888	0.95305
20190330	108.09428	27.32675	930.5	4.80179	6.76563	0.99304	0.11781	0.4701653	297.34	0.66505116	0.5995854	0.41253814	0.38076347	0.0	0.70604926	0.0	0.0	0.002236669	1.8000001	16.3	0.8937	0.9589
20190330	107.93258	27.2459	947.5	2.77265	283.75122	0.23771	-0.97134	0.43227205	297.78	0.5811069	0.5549183	0.4284829	0.29831755	0.0	0.6256622	0.49081326	0.24540663	0.0019514639	1.0	17.3	0.85025	0.92475
20190407	109.22616	30.0756	1004.0	4.77228	248.491	-0.36665	-0.93036	0.4045928	297.34	0.6309042	0.56999373	0.44250646	0.30318803	0.0	0.39094836	0.47384816	0.23692408	0.0021218276	1.4	17.3	0.8174	0.9126
20190407	109.14531	29.99475	866.0	2.94445	154.86807	-0.90533	0.4247	0.3700779	297.78	0.6100715	0.5515861	0.46017933	0.3038205	0.005035053	0.40281403	0.50691277	0.2559739	0.0020487322	1.3000001	17.1	0.81725	0.90895
20190407	107.36664	29.67135	426.0	6.13334	109.30917	-0.33067	0.94375	0.34148443	300.82	0.59304833	0.534305	0.4351567	0.3092406	0.0	0.6777232	0.14471653	0.072358266	0.0019714392	1.3000001	17.3	0.8402	0.929
20190407	107.44749	29.67135	411.0	3.93063	216.03648	-0.80864	-0.5883	0.34501642	300.0	0.60768074	0.54930156	0.43360418	0.30063987	0.0	0.6204649	0.0	0.0	0.0020256024	1.6	19.1	0.84010005	0.9254
20190407	107.52834	29.67135	507.0	4.44023	265.37778	-0.08059	-0.99675	0.35434648	301.34	0.5992263	0.5438739	0.46326917	0.28777876	0.0	0.73965955	0.0	0.0	0.0019885388	1.7	19.6	0.83145	0.918
20190407	107.60919	29.67135	1073.0	9.87534	313.79007	0.69202	-0.72188	0.35434648	297.02	0.71515733	0.6305696	0.4308176	0.37226337	0.0	0.49382323	1.0	0.5	0.002407775	2.4	19.1	0.8595	0.9422
20190407	107.69004	29.67135	1511.0	9.98682	82.14473	0.13667	0.99062	0.3764642	296.34	0.6658002	0.6138011	0.43262398	0.3056214	0.0	0.3435543	1.0	0.5	0.0022467445	1.6	17.3	0.8241	0.9151
20190407	107.28579	29.59051	674.0	6.26144	7.7237	0.99093	0.1344	0.36283648	299.44	0.6476116	0.58521706	0.4380213	0.32956436	0.0	0.630584	0.31950018	0.15975009	0.0021627424	2.3	21.3	0.8328	0.9235
20190407	107.36664	29.59051	570.0	6.40903	42.93561	0.73212	0.68118	0.34351292	299.36	0.62717044	0.5691743	0.44414246	0.3125633	0.0	0.58845174	0.11758023	0.058790114	0.0020950376	1.8000001	19.7	0.8395	0.9249
20190407	107.52834	29.59051	1094.0	10.36383	301.5235	0.52285	-0.85243	0.3513364	297.4	0.6792529	0.6060606	0.44516125	0.34044617	0.0	0.47408536	0.0	0.0	0.0022839708	2.0	18.1	0.85945	0.9388
20190407	107.28579	29.50966	813.0	6.54881	125.21947	-0.57671	0.81695	0.40923592	298.0	0.62398803	0.5830576	0.46659845	0.30476847	0.0	0.44655803	0.21935464	0.10967732	0.0020939196	2.0	20.2	0.8331	0.91830003
20190407	107.44749	29.50966	938.0	14.43193	70.9826	0.32586	0.94542	0.35737383	297.08002	0.6421053	0.58273745	0.42158574	0.32578337	0.0	0.38209617	0.8932781	0.44663906	0.0021613883	1.6	17.5	0.85010004	0.9313
20190407	107.52834	29.50966	1013.0	11.57567	233.47609	-0.59516	-0.80361	0.33577564	296.8	0.6785778	0.6024499	0.43291998	0.35267174	0.0	0.41105658	0.8051321	0.40256605	0.0022863133	1.8000001	17.4	0.8707	0.9448
20190407	107.93258	29.50966	677.0	9.11708	166.0694	-0.97059	0.24075	0.39582363	297.9	0.65575975	0.5741325	0.45310017	0.34340525	0.0	0.48719665	1.0	0.5	0.0022012747	1.1	18.3	0.8847	0.95315003
20190407	107.1241	29.42881	789.0	3.41951	164.8428	-0.96521	0.26147	0.44332463	297.78	0.6040578	0.56227547	0.5074249	0.3133359	0.28914422	0.39355466	1.0	0.64457214	0.0020285372	2.0	17.9	0.8754	0.94175
20190407	107.20495	29.42881	720.0	6.36392	161.82466	-0.95011	0.31193	0.4000665	298.16	0.61644655	0.57351154	0.48126552	0.31803963	0.2617978	0.45073637	0.35181627	0.30680704	0.0020675026	2.6000001	20.3	0.8431	0.931
20190407	107.44749	29.42881	609.0	8.09806	115.84724	-0.43597	0.89996	0.3655408	299.08	0.6214486	0.5510204	0.4663134	0.31576058	0.0	0.5509524	1.0	0.5	0.0020778675	1.5	18.1	0.8743	0.9449
20190407	107.52834	29.42881	625.0	13.50739	278.07681	0.1405	-0.99008	0.34307364	299.18	0.64683735	0.56534225	0.45163748	0.3487298	0.0	0.6028627	1.0	0.5	0.0021620342	1.4	17.5	0.88565	0.95725
20190407	107.60919	29.42881	602.0	11.53579	198.60611	-0.94773	-0.31906	0.34307364	301.22	0.6173853	0.5454532	0.4594078	0.30718955	0.0	0.7587266	1.0	0.5	0.002049616	1.4	18.4	0.85655	0.9366
20190407	107.69004	29.42881	1171.0	8.23209	175.964	-0.99752	0.07038	0.33507422	297.97	0.6321739	0.54993784	0.46987957	0.30223593	0.0	0.4564812	1.0	0.5	0.0021216024	1.0	17.6	0.8727	0.94225
20190407	107.77088	29.42881	801.0	6.46505	151.14182	-0.87582	0.48264	0.3601864	297.16	0.66973114	0.59175	0.46689302	0.35528255	0.0	0.43395174	1.0	0.5	0.002253773	1.7	18.7	0.8892	0.95634997
20190407	107.85173	29.42881	738.0	9.66116	95.74902	-0.10017	0.99497	0.40348136	297.68	0.60122937	0.5366859	0.47661385	0.31158394	0.0	0.37927845	1.0	0.5	0.0020197171	1.1	18.1	0.88445	0.94865
20190407	107.93258	29.42881	503.0	9.30692	310.79257	0.65332	-0.75708	0.37358782	297.25998	0.6908769	0.5903481	0.450455	0.38079688	0.0	0.47863302	1.0	0.5	0.0023241504	1.2	18.5	0.9002	0.96415
20190407	108.01343	29.42881	641.0	8.7543	28.28629	0.88059	0.47388	0.3579701	296.96	0.7098237	0.6072196	0.4541738	0.38197425	0.0	0.47863698	1.0	0.5	0.0023903009	1.4	18.6	0.88485	0.9577
20190407	108.09428	29.42881	624.0	9.83516	206.59566	-0.89419	-0.44769	0.36331695	297.56	0.7037037	0.59893095	0.46620452	0.37492457	0.0	0.5312164	1.0	0.5	0.0023649137	1.3000001	19.4	0.89129996	0.9612
20190407	107.04325	29.34796	784.0	4.34886	163.98264	-0.96118	0.27593	0.4285015	298.27	0.597068	0.55260324	0.48121357	0.30780613	0.32100067	0.4314642	0.6970752	0.5090379	0.0020017703	2.0	20.3	0.8328	0.9243
20190407	107.1241	29.34796	689.0	5.08919	292.25793	0.37878	-0.92549	0.41499913	297.58	0.63413906	0.5690465	0.49841094	0.3312682	1.0	0.42021862	0.836197	0.9180985	0.002130987	1.8000001	18.0	0.86	0.9432
20190407	107.69004	29.34796	519.0	8.1808	53.60146	0.5934	0.80491	0.34955385	298.13	0.6631321	0.5676768	0.474389	0.33273542	0.0	0.52274424	1.0	0.5	0.002224305	1.3000001	18.4	0.8856	0.954
20190407	107.77088	29.34796	438.0	8.28811	21.0041	0.93355	0.35843	0.37690386	297.78998	0.6660854	0.58205336	0.47413793	0.3435048	0.0	0.4927284	1.0	0.5	0.0022367623	1.4	18.2	0.8914	0.9558
20190407	106.9624	29.26711	778.0	2.02519	314.5665	0.70174	-0.71244	0.40942544	299.88	0.54378533	0.5220978	0.4908707	0.27489334	0.0	0.5067592	0.0	0.0	0.0018133431	1.5	16.9	0.8204	0.9053
20190407	107.04325	29.26711	687.0	3.35159	106.24795	-0.27979	0.96006	0.40942544	299.1	0.6481378	0.5809872	0.46742624	0.32540956	0.06541363	0.5969009	0.6712533	0.3683335	0.0021669602	1.6	19.1	0.83809996	0.9284
20190407	106.9624	29.18626	770.0	1.34781	143.92638	-0.80826	0.58882	0.39905858	300.52997	0.5714778	0.5365591	0.47218263	0.29763892	0.0	0.61380064	0.0	0.0	0.0019015666	1.3000001	16.8	0.8417	0.9243
20190407	107.04325	29.18626	627.0	3.52432	25.19096	0.90489	0.42564	0.39905858	300.72	0.5636736	0.51845104	0.5061337	0.26418152	0.45222175	0.6197931	0.15505286	0.3036373	0.0018744135	1.2	17.5	0.84720004	0.9203
20190407	107.1241	29.18626	717.0	6.16902	337.98019	0.92705	-0.37493	0.35842538	298.8	0.6874988	0.607362	0.46862996	0.35691825	0.35577628	0.6327363	0.3065382	0.33115724	0.0023008662	1.8000001	20.8	0.8476	0.9352
20190407	106.9624	29.10542	668.5	3.40668	349.62918	0.98366	-0.18002	0.3662331	301.02	0.6305522	0.5548899	0.5026396	0.31038007	0.0	0.76136875	1.0	0.5	0.0020947186	1.3000001	17.95	0.8407	0.9296
20190407	107.44749	29.10542	801.0	6.22757	118.84582	-0.48245	0.87592	0.34948272	297.19998	0.6929301	0.59554017	0.4735425	0.3639284	0.0	0.47577673	1.0	0.5	0.002331528	1.5	19.7	0.86845	0.9477
20190407	107.52834	29.02457	787.0	7.19756	117.94535	-0.46863	0.8834	0.33950016	296.25	0.7034188	0.6116424	0.46332175	0.3640873	0.16462904	0.39384913	1.0	0.5823145	0.0023744095	1.3000001	19.7	0.873	0.94775
20190407	108.49852	28.21608	726.0	4.72588	130.77151	-0.65304	0.75732	0.3618452	301.03998	0.59845287	0.54095113	0.43789184	0.31733602	0.0	0.7085665	0.0	0.0	0.0019879516	1.5	21.8	0.8422	0.92620003
20190407	108.41767	28.13523	692.0	3.3141	102.57501	-0.21772	0.97601	0.35324547	301.32	0.6350045	0.5685159	0.4235982	0.32895276	0.0	0.79941237	0.97211206	0.48605603	0.002107409	1.5	21.3	0.83535004	0.92429996
20190407	108.49852	28.13523	802.0	7.20795	279.85165	0.1711	-0.98525	0.35693604	301.28	0.5721753	0.5391813	0.42314875	0.293617	0.0	0.6884566	0.0	0.0	0.0018991481	1.3000001	20.9	0.83245003	0.91625
20190407	108.57937	28.13523	877.0	6.13274	339.44669	0.93635	-0.35108	0.35570854	301.13998	0.58608323	0.55095893	0.42137906	0.2993517	0.0	0.69775736	0.0	0.0	0.0019462153	1.3000001	21.0	0.8398	0.9178
20190407	108.66022	28.13523	915.0	4.57726	177.80714	-0.99927	0.03826	0.3685077	302.08	0.5951562	0.56390023	0.41825387	0.29646742	0.0	0.80610466	0.24775144	0.12387572	0.001970194	1.3000001	20.8	0.8358	0.91279995
20190407	108.25597	28.05439	854.0	6.06942	82.76279	0.12598	0.99203	0.35700634	300.13998	0.6091831	0.55211127	0.4434051	0.3107702	0.0	0.6369073	0.0	0.0	0.0020296632	1.6	21.1	0.8401	0.92335
20190407	108.49852	28.05439	760.0	5.74154	342.58728	0.95417	-0.29925	0.36386403	301.78	0.5652271	0.5319303	0.43308616	0.2810243	0.0	0.72587717	0.0	0.0	0.0018729774	1.3000001	20.4	0.82075	0.90629995
20190407	108.57937	28.05439	1228.0	6.97969	278.89111	0.15456	-0.98798	0.34906453	301.16	0.62161887	0.5901495	0.41352832	0.3099567	0.0	0.7600049	0.0	0.0	0.0020640818	1.2	19.8	0.8474	0.92495
20190407	108.66022	28.05439	1112.0	7.3563	2.54614	0.99901	0.04442	0.4028595	301.06	0.66322124	0.61634	0.41491544	0.35531986	0.0	0.82300186	0.36981723	0.18490861	0.0022029537	1.3000001	18.7	0.86625004	0.9397
20190407	108.01343	27.89269	602.0	3.66261	131.28972	-0.65987	0.75138	0.35869768	299.62	0.5708283	0.50640815	0.46374917	0.27426708	0.0	0.52359897	0.30494148	0.15247074	0.0019051743	1.5	20.4	0.81915	0.9073
20190407	108.09428	27.89269	665.0	3.99299	280.76144	0.18672	-0.98241	0.35574934	299.1	0.57596236	0.51659685	0.4618644	0.28435656	0.0	0.48062518	0.39202997	0.19601499	0.0019256514	1.6	21.0	0.8199	0.9086
20190407	107.52834	27.73099	884.0	2.4387	249.92584	-0.34324	-0.93925	0.3173465	298.66	0.5492034	0.5082522	0.48252916	0.30567685	0.0	0.3968313	0.0	0.0	0.0018388917	0.90000004	18.35	0.8853	0.9465
20190407	107.69004	27.73099	977.0	3.54728	144.29254	-0.81201	0.58365	0.3410476	300.24	0.59255815	0.5356295	0.45702535	0.316307	0.0	0.6194954	0.83124685	0.41562343	0.001973615	1.3000001	19.3	0.865	0.93475
20190407	108.25597	27.73099	591.0	4.8671	112.48959	-0.38252	0.92395	0.37330583	298.24	0.5328293	0.48897183	0.4573493	0.29655683	0.0	0.33206832	0.0	0.0	0.0017865789	1.4	19.7	0.8406	0.92565
20190407	104.6178	27.5693	1686.0	8.13972	82.47181	0.13101	0.99138	0.28024223	299.04	0.6692112	0.6185966	0.45377558	0.32713938	0.06702868	0.62625206	1.0	0.5335143	0.0022378652	1.5	14.2	0.8395	0.9184
20190407	104.69865	27.5693	1676.0	6.28416	312.58862	0.67673	-0.73623	0.27451727	299.54	0.6637367	0.6030661	0.46011344	0.31500816	0.18709208	0.6681977	1.0	0.59354603	0.0022158532	1.5	14.4	0.84675	0.92305
20190407	104.77949	27.5693	1718.0	3.20553	91.87276	-0.03268	0.99947	0.27451727	299.28	0.6344523	0.58500326	0.46662006	0.29546383	0.71063566	0.59240735	1.0	0.85531783	0.0021199288	1.4	14.3	0.8322	0.9099
20190407	104.86034	27.5693	1738.5	5.41381	14.04533	0.9701	0.24269	0.28637978	299.44	0.6439049	0.59711134	0.4558588	0.29488292	0.6839624	0.62435323	1.0	0.8419812	0.0021503638	1.2	13.7	0.8442	0.9197
20190407	106.23477	27.5693	976.0	2.27153	167.65245	-0.97687	0.21384	0.28153652	299.63998	0.55627793	0.50160515	0.5013364	0.27755904	1.0	0.50281954	0.7992254	0.89961267	0.0018564877	0.6	14.0	0.8763	0.93995
20190407	106.31561	27.5693	981.0	2.50213	167.3006	-0.97554	0.21984	0.28699642	298.96	0.61304224	0.5501916	0.49774855	0.33267367	0.0	0.52535874	0.0	0.0	0.0020505828	0.7	14.5	0.8889	0.9547
20190407	108.25597	27.5693	781.0	3.79146	345.68326	0.96894	-0.24728	0.3370375	298.13998	0.5610423	0.51353276	0.4514944	0.3131828	0.0	0.36394697	0.0	0.0	0.0018818084	1.4	20.0	0.84354997	0.92705
20190407	108.33682	27.5693	786.0	5.11009	294.39948	0.4131	-0.91069	0.3798451	299.18	0.5890411	0.5331761	0.45241988	0.32263944	0.0	0.5090095	0.08570717	0.042853586	0.001968852	1.4	20.9	0.84335	0.9277
20190407	108.41767	27.5693	980.0	5.5053	340.71677	0.9439	-0.33024	0.43518358	299.68	0.60860217	0.5692884	0.43596116	0.3252841	0.0	0.5900644	0.47828373	0.23914187	0.0020308401	1.4	19.05	0.8453	0.9262
20190407	104.4561	27.48845	1936.0	6.49674	99.34122	-0.16231	0.98674	0.2606063	301.63998	0.60459197	0.59338844	0.4581172	0.27870092	0.0	0.77865446	1.0	0.5	0.0020043496	1.2	11.9	0.8232	0.8971
20190407	104.53695	27.48845	1758.0	8.18755	48.39594	0.66398	0.74775	0.2674289	300.12	0.6644316	0.62073916	0.45491782	0.31812787	0.0	0.7288332	1.0	0.5	0.0022138865	1.5	13.3	0.84295	0.9169
20190407	104.6178	27.48845	1673.0	8.47098	329.14185	0.85844	-0.51291	0.25861955	300.47998	0.6724415	0.6174234	0.45694467	0.32845414	0.0	0.7799165	1.0	0.5	0.002237891	1.5	13.8	0.84805	0.924
20190407	104.69865	27.48845	1823.0	4.41349	37.56252	0.79269	0.60963	0.25131205	299.86	0.64279866	0.60542285	0.4551672	0.31024203	0.0	0.66508734	1.0	0.5	0.0021436627	1.4	13.9	0.8349	0.91285
20190407	104.77949	27.48845	1795.0	4.05297	80.29111	0.16864	0.98568	0.25131205	299.54	0.6100043	0.5763645	0.46088365	0.28485164	0.71373993	0.57838273	1.0	0.85686994	0.0020364702	1.2	13.4	0.83675003	0.9088
20190407	105.02204	27.48845	1877.0	4.69909	89.50649	0.00861	0.99996	0.2876013	300.6	0.593617	0.5737931	0.4618608	0.27447727	0.27915013	0.65688145	1.0	0.63957506	0.0019747738	1.0	13.4	0.8239	0.8991
20190407	105.58798	27.48845	1605.0	3.1886	213.0507	-0.83819	-0.54538	0.26780444	299.82	0.64938664	0.603081	0.45769203	0.31630045	0.6304325	0.6722355	1.0	0.81521624	0.0021659217	1.4	14.2	0.8497	0.9266
20190407	106.07307	27.48845	1392.0	4.0879	58.15275	0.52766	0.84946	0.29761642	298.84	0.5930455	0.54365534	0.4496562	0.32045865	0.0	0.48168236	0.0	0.0	0.0019844917	0.5	13.7	0.8857	0.9453
20190407	106.15392	27.48845	1114.0	3.43384	57.89643	0.53145	0.84709	0.25831068	299.18	0.59474164	0.53960615	0.50101584	0.30737278	0.139789	0.5180361	0.8397696	0.4897793	0.0019879057	0.5	13.8	0.8817	0.9422
20190407	106.23477	27.48845	1066.0	2.41017	346.32681	0.97166	-0.23638	0.27741587	299.46	0.5708574	0.5272244	0.48196924	0.31425652	1.0	0.50796956	0.0	0.5	0.0019062894	0.7	14.1	0.8846	0.9447
20190407	106.31561	27.48845	1015.0	3.29459	22.67267	0.92272	0.38547	0.28050125	298.25998	0.60697025	0.54789615	0.48327467	0.35464773	1.0	0.4458713	0.0	0.5	0.0020350376	0.90000004	14.9	0.8938	0.9554
20190407	108.33682	27.48845	860.5	3.91451	331.81216	0.8814	-0.47236	0.3991225	299.84	0.5717423	0.5212576	0.45585155	0.30530453	0.0	0.5466007	0.0	0.0	0.0019068246	1.6	21.6	0.8427	0.9255
20190407	104.53695	27.4076	1972.0	4.13843	9.93566	0.985	0.17254	0.25746298	299.94	0.6158602	0.6046305	0.4481367	0.28777364	0.0	0.62798285	1.0	0.5	0.002053278	1.2	12.2	0.82585	0.90205
20190407	104.6178	27.4076	1869.0	6.11355	64.47205	0.43095	0.90238	0.24728517	300.94	0.5861314	0.5749674	0.4572693	0.26874036	0.0	0.6781026	1.0	0.5	0.0019476686	1.2	12.4	0.82075	0.8944
20190407	105.02204	27.4076	1767.0	5.99856	287.89511	0.30728	-0.95162	0.26849124	301.08	0.6145083	0.58727777	0.45073107	0.289052	0.0	0.7397767	1.0	0.5	0.0020410134	1.2	13.1	0.8262	0.90665
20190407	105.99222	27.4076	1474.5	3.51729	119.40344	-0.49096	0.87118	0.2798022	298.91998	0.62408376	0.5893074	0.4701561	0.2846154	0.80471843	0.5391579	0.9916259	0.89817214	0.0020877954	1.0	14.9	0.8598	0.9236
20190407	106.07307	27.4076	1481.0	3.21543	114.05911	-0.40768	0.91313	0.2618432	298.9	0.6091491	0.56668675	0.4568007	0.3018369	0.47940063	0.5131353	0.20985828	0.34462947	0.0020379697	0.6	14.3	0.87645	0.93665004
20190407	106.15392	27.4076	1231.0	2.56118	70.42278	0.33508	0.94219	0.24908596	299.75998	0.6732994	0.6037575	0.46725753	0.35768116	0.0	0.7073274	0.19358009	0.096790045	0.0022461284	0.7	14.7	0.8855	0.9493
20190407	106.23477	27.4076	1161.0	1.96573	161.13246	-0.94627	0.32338	0.2661795	301.52	0.5596556	0.53038675	0.49440348	0.26129037	0.0	0.6912942	1.0	0.5	0.0018561145	0.4	13.8	0.858	0.9223
20190407	106.88155	27.4076	898.0	1.99292	36.46704	0.8042	0.59436	0.2836032	300.9	0.5834955	0.5309597	0.50684935	0.3051777	0.21176544	0.66979676	0.23122184	0.22149363	0.0019391675	0.6	17.7	0.8794	0.94545
20190407	106.9624	27.4076	830.0	2.04671	194.75566	-0.96702	-0.2547	0.3147521	301.19998	0.5688831	0.5048373	0.499627	0.28908554	0.33508024	0.6751949	0.0	0.16754012	0.0018887223	0.6	17.3	0.8864	0.95045
20190407	107.36664	27.4076	770.0	4.07099	76.21986	0.2382	0.97122	0.35047555	298.16	0.5698349	0.51993215	0.47726342	0.32540542	0.0658684	0.3790658	0.0	0.0329342	0.0019111715	1.0	18.8	0.8936	0.9557
20190407	107.44749	27.4076	896.0	3.1392	336.5416	0.91735	-0.39808	0.35194832	298.0	0.54489976	0.4944206	0.47983068	0.3009027	0.10526216	0.32651597	0.6754219	0.39034203	0.0018285227	0.90000004	18.5	0.8903	0.954
20190407	107.52834	27.4076	826.0	4.13348	55.96352	0.55972	0.82868	0.34345597	297.78	0.6003609	0.528469	0.47264153	0.34691688	0.1764653	0.38788766	0.8351734	0.5058194	0.0020161222	1.0	18.7	0.8962	0.958
20190407	107.60919	27.4076	680.0	5.10856	16.98107	0.9564	0.29206	0.34345597	297.3	0.63182896	0.56876576	0.4550642	0.36907542	0.30953115	0.38834932	0.5839564	0.4467438	0.0021252236	0.90000004	18.5	0.9027	0.9635
20190407	107.69004	27.4076	936.0	4.13654	263.30341	-0.11661	-0.99318	0.35205996	297.58	0.64756155	0.5973472	0.45079213	0.3498943	0.04347682	0.44144005	1.0	0.5217384	0.0021760925	1.0	18.8	0.8871	0.9504
20190407	107.77088	27.4076	734.0	5.10048	96.4967	-0.11315	0.99358	0.3677236	298.4	0.67460674	0.6027961	0.44939893	0.36165455	0.05818315	0.56952095	1.0	0.5290916	0.0022607464	1.1	19.3	0.8858	0.953
20190407	106.88155	27.32675	892.0	3.77115	326.95566	0.83825	-0.54529	0.29295054	300.63998	0.6189349	0.55021036	0.48217064	0.3381295	0.14117995	0.7032522	0.0	0.070589975	0.0020587246	0.7	18.2	0.88565	0.9515
20190407	107.20495	27.32675	953.0	3.30045	130.96194	-0.65556	0.75515	0.27900016	299.63998	0.61450154	0.54739815	0.46134663	0.34192163	0.11504807	0.5957233	0.0	0.057524037	0.0020507996	1.0	18.9	0.8756	0.94
20190407	107.36664	27.32675	840.0	2.36067	304.18546	0.56187	-0.82722	0.3308789	297.18	0.63338786	0.57612455	0.4724356	0.35846993	0.07307769	0.3786613	0.0	0.036538847	0.0021313275	1.1	19.3	0.8919	0.9581
20190407	107.44749	27.32675	1092.0	4.26871	265.86224	-0.07215	-0.99739	0.3129306	299.02	0.6	0.5534884	0.46596396	0.3197425	0.0	0.51051176	1.0	0.5	0.002006555	0.90000004	18.8	0.8811	0.9447
20190407	107.69004	27.32675	831.0	2.98313	124.72384	-0.56962	0.82191	0.35200933	300.38	0.5880282	0.5463529	0.47169814	0.31758794	0.0	0.6259378	0.4966151	0.24830756	0.0019576142	0.6	18.3	0.88215005	0.9442
20190407	106.71986	27.2459	977.0	3.81769	13.37906	0.97286	0.23139	0.26815638	301.68	0.6180583	0.55640244	0.5024735	0.3177831	0.0	0.8059757	0.0	0.0	0.0020487215	0.7	17.7	0.8785	0.94705
20190407	106.88155	27.2459	997.0	2.83758	331.25211	0.87674	-0.48096	0.3061828	300.4	0.6505643	0.5912548	0.46556702	0.35981578	0.0	0.7332855	0.25339246	0.12669623	0.0021656603	0.8	18.4	0.8905	0.9555
20190407	106.9624	27.2459	1032.0	1.76688	78.36041	0.20175	0.97944	0.31510285	300.52	0.5882603	0.55071175	0.4803528	0.3063153	0.0789442	0.6401442	0.60277367	0.34085894	0.0019574747	0.6	18.2	0.8783	0.9401
20190407	107.04325	27.2459	895.0	3.28191	41.76052	0.74594	0.66602	0.31510285	298.38	0.62896824	0.56957185	0.4755382	0.31827688	1.0	0.49270076	0.14950128	0.57475066	0.0021079436	1.1	19.4	0.8697	0.93850005
20190407	107.36664	27.2459	965.0	2.69314	346.19156	0.9711	-0.23868	0.30332178	298.72	0.6184	0.5639512	0.47714648	0.3432507	0.08650521	0.5099305	0.0	0.043252606	0.002070166	1.2	20.0	0.8752	0.9455
20190407	107.44749	27.2459	1026.0	1.76688	274.22763	0.07372	-0.99728	0.3018686	299.36	0.57899505	0.5459024	0.47047007	0.31164208	0.0	0.51092064	0.0	0.0	0.0019341097	0.90000004	18.9	0.8765	0.9383
20190407	104.6178	27.16505	1840.0	5.84066	106.83775	-0.28966	0.95713	0.252683	301.69998	0.58803654	0.57706124	0.47270852	0.26624733	0.0	0.75632775	1.0	0.5	0.0019490771	1.3000001	11.0	0.8217	0.89615
20190407	104.77949	27.16505	1678.0	6.61428	80.9566	0.15718	0.98757	0.2310612	301.19998	0.6127492	0.57865226	0.47260088	0.2866222	0.0	0.7487632	1.0	0.5	0.00203436	1.2	10.6	0.8356	0.91255
20190407	104.86034	27.16505	1758.0	4.73218	38.17757	0.7861	0.6181	0.24530497	301.08	0.61680925	0.57858384	0.46903896	0.29008067	0.0	0.743713	1.0	0.5	0.0020486556	1.1	10.7	0.8397	0.91470003
20190407	106.9624	27.16505	1079.0	2.25718	68.51775	0.36621	0.93053	0.31185183	300.41998	0.6165939	0.56897277	0.46580675	0.3408049	0.1794932	0.6772588	0.23884085	0.20916703	0.0020524396	0.8	18.0	0.8783	0.944
20190407	107.52834	27.16505	1133.0	1.81802	21.44207	0.93079	0.36556	0.3353558	300.13998	0.5818874	0.5514261	0.46391752	0.30206898	0.0	0.59229326	1.0	0.5	0.0019387201	0.90000004	19.3	0.8641	0.9269
20190407	104.69865	27.08421	2052.0	6.60325	4.87047	0.99639	0.0849	0.25843647	299.84	0.6396531	0.61766255	0.43619227	0.30328983	0.151613	0.6577355	1.0	0.5758065	0.0021333147	1.4	11.7	0.82175	0.90405
20190407	104.77949	27.08421	1991.0	5.59134	348.02753	0.97825	-0.20744	0.25843647	300.19998	0.6130043	0.5813579	0.4368763	0.2923171	0.0	0.64924455	1.0	0.5	0.0020419864	1.2	10.6	0.8383	0.91215
20190407	104.86034	27.08421	1856.0	4.4188	45.08528	0.70605	0.70816	0.25112253	299.91998	0.6138229	0.58287907	0.4526053	0.28553468	0.0	0.622609	1.0	0.5	0.002046622	1.2	10.8	0.84465003	0.9174
20190407	107.28579	27.08421	1286.0	1.39834	94.828	-0.08416	0.99645	0.34243286	300.19998	0.5690909	0.5451966	0.4730968	0.2822171	0.003137855	0.5776458	0.0	0.0015689275	0.0018957059	0.7	19.3	0.8577	0.9233
20190407	107.44749	27.08421	1210.0	3.46691	338.29626	0.92911	-0.36981	0.3252523	299.62	0.55078536	0.52624243	0.46416214	0.27221438	0.0	0.4923746	0.0	0.0	0.0018382798	0.90000004	19.1	0.866	0.9265
20190407	107.1241	26.92251	1352.0	3.16371	322.47818	0.79312	-0.60906	0.30923006	300.12	0.5691057	0.5277045	0.45904896	0.3167861	0.0	0.5698388	0.0	0.0	0.0018962604	0.7	19.1	0.8731	0.94035
20190407	107.28579	26.92251	1205.0	2.76074	299.8898	0.49833	-0.86699	0.32074606	298.32	0.6094553	0.569421	0.43687555	0.35012284	0.48339275	0.45574942	0.29105824	0.3872255	0.002042958	1.0	19.6	0.8823	0.9471
20190407	105.50713	26.84166	1415.0	5.36446	59.15854	0.51266	0.85859	0.2741192	300.72	0.6302912	0.5791775	0.49140483	0.28737587	0.0	0.730679	1.0	0.5	0.0020959405	0.90000004	13.4	0.83955	0.9159
20190407	105.58798	26.84166	1456.0	5.20111	322.19424	0.79009	-0.61299	0.28475326	300.72	0.6273164	0.5757416	0.49324948	0.28885108	0.027324045	0.725575	1.0	0.51366204	0.0020860482	0.90000004	13.5	0.8453	0.91814995
20190407	105.66883	26.84166	1433.0	3.94207	54.09209	0.58648	0.80996	0.2749596	300.3	0.5732359	0.54677564	0.49793312	0.27151334	0.45985666	0.59408534	1.0	0.7299283	0.0019088776	0.90000004	13.0	0.8485	0.919
20190407	106.63901	26.84166	1364.0	1.75312	26.23944	0.89695	0.44212	0.2364349	297.06	0.61095536	0.56289816	0.47124535	0.3186574	1.0	0.33228096	0.0	0.5	0.0020566732	1.3000001	19.7	0.8655	0.9329
20190407	106.9624	26.84166	1310.0	2.90115	129.93512	-0.64192	0.76677	0.28552577	300.62	0.6563921	0.598514	0.45755866	0.36388433	0.0	0.76589155	0.9706956	0.4853478	0.002183461	0.90000004	19.0	0.87444997	0.9454
20190407	107.04325	26.84166	1108.0	3.44989	127.98453	-0.61545	0.78818	0.28552577	300.56	0.6715644	0.6064998	0.46459675	0.40176696	0.0851027	0.78658754	0.0	0.04255135	0.0022343772	1.0	19.7	0.88670003	0.9577
20190407	107.28579	26.84166	1218.0	5.27148	286.25803	0.27996	-0.96001	0.3270332	298.44	0.6081622	0.54688346	0.42156363	0.37179253	0.308409	0.4656875	0.0	0.1542045	0.0020378039	0.90000004	19.0	0.895	0.957
20190407	105.42628	26.76081	1747.0	7.05753	346.93484	0.97411	-0.22606	0.26125717	299.52	0.7278369	0.64803004	0.4540097	0.35422975	0.0	0.7796453	1.0	0.5	0.002430011	1.7	16.4	0.8452	0.9304
20190407	105.50713	26.76081	1680.0	8.0889	347.66708	0.97692	-0.21359	0.26483977	299.72	0.6883218	0.6250251	0.46138057	0.32285115	0.0	0.7295639	1.0	0.5	0.0022965495	1.4	15.6	0.83924997	0.91995
20190407	105.58798	26.76081	1734.0	5.97015	21.2114	0.93225	0.36181	0.2866739	299.41998	0.6901993	0.6214218	0.45663905	0.33043092	0.0	0.701743	1.0	0.5	0.0023051212	1.5	15.7	0.84545004	0.9262
20190407	105.66883	26.76081	1598.0	5.15858	80.4445	0.166	0.98613	0.29543504	299.34	0.6757271	0.6058034	0.4728983	0.3204267	0.046630405	0.6682802	1.0	0.5233152	0.00225739	1.3000001	16.2	0.851	0.92605
20190407	105.74968	26.76081	1389.0	3.35716	81.45054	0.14866	0.98889	0.2727784	299.69998	0.6363636	0.5770538	0.5152395	0.2720256	0.6147971	0.63802904	1.0	0.80739856	0.0021233356	1.0	15.1	0.8509	0.91999996
20190407	106.71986	26.76081	1266.0	2.14274	194.9584	-0.96611	-0.25812	0.1994358	298.16	0.65547097	0.6040876	0.47392115	0.34512472	0.9273713	0.51326084	0.3428314	0.6351014	0.0021983867	1.4	21.5	0.8575	0.9328
20190407	106.8007	26.76081	1165.0	3.34777	135.50993	-0.71337	0.70079	0.20853944	297.3	0.67677355	0.6139576	0.4770105	0.3623454	1.0	0.45972976	0.08079756	0.5403988	0.0022763994	1.5	21.5	0.87345	0.9421
20190407	106.9624	26.76081	1166.0	3.59507	344.73456	0.96472	-0.26329	0.2914289	299.82	0.6514203	0.59386617	0.45176467	0.37804312	0.39234138	0.6757073	0.0	0.19617069	0.0021727046	0.90000004	19.8	0.8831	0.9527
20190407	107.1241	26.76081	1208.0	2.13931	62.23848	0.46579	0.88489	0.2879776	297.63998	0.6463295	0.58087605	0.45215487	0.36260265	0.48996225	0.44557357	0.54988384	0.51992303	0.0021715143	1.7	22.2	0.86539996	0.9379
20190407	107.28579	26.76081	1314.0	2.91203	323.14563	0.80016	-0.59978	0.32491112	297.5	0.6095544	0.5681818	0.42870033	0.32225913	0.30666098	0.37407458	0.9831407	0.64490086	0.0020489225	1.1	21.45	0.8622	0.9341
20190407	105.50713	26.67996	1919.0	3.13686	155.55818	-0.91038	0.41377	0.26318717	298.04	0.7004132	0.6326767	0.45697874	0.33139023	0.2656956	0.5757763	1.0	0.6328478	0.0023500645	1.1	16.1	0.8421	0.9185
20190407	105.58798	26.67996	1848.0	3.08631	145.4745	-0.82387	0.56677	0.29131106	297.46	0.6835733	0.6200061	0.44234025	0.32428104	0.30000144	0.4873606	1.0	0.6500007	0.0022980345	1.3000001	16.1	0.8483	0.9196
20190407	105.66883	26.67996	1596.0	4.17452	75.10283	0.25709	0.96639	0.31950405	298.1	0.6708251	0.60068727	0.46960998	0.31785202	0.5034202	0.53235334	1.0	0.75171006	0.0022503359	1.6	17.7	0.8416	0.9238
20190407	105.74968	26.67996	1484.0	2.50491	314.42926	0.70003	-0.71412	0.2861212	299.46997	0.65500605	0.5902815	0.46919432	0.3097701	0.3720574	0.64613783	0.37099835	0.37152788	0.0021872178	1.6	17.6	0.82000005	0.9097
20190407	105.83052	26.67996	1533.0	3.13876	39.78435	0.76846	0.6399	0.26869458	298.96	0.6654199	0.5912106	0.47594407	0.31888744	0.5872101	0.61161387	1.0	0.7936051	0.0022257823	1.4	17.9	0.8385	0.9183
20190407	105.91137	26.67996	1393.0	3.48653	50.23647	0.63962	0.76869	0.26869458	299.5	0.61996204	0.5673774	0.48641977	0.2794411	0.6608021	0.59066314	1.0	0.83040106	0.0020699902	1.2	18.3	0.8454	0.91725004
20190407	105.99222	26.67996	1383.0	2.40588	51.47475	0.62286	0.78233	0.25704792	299.84	0.6475038	0.5948596	0.49978977	0.29673204	0.64643836	0.6710579	1.0	0.8232192	0.0021594977	1.6	21.4	0.8432	0.9118
20190407	106.07307	26.67996	1316.0	4.06992	56.50455	0.55187	0.83393	0.28603682	299.82	0.6472806	0.59201205	0.47771358	0.29329872	0.66767776	0.66864645	1.0	0.8338389	0.0021588972	1.7	22.0	0.78985	0.89030004
20190407	106.15392	26.67996	1328.0	3.63642	292.62793	0.38475	-0.92302	0.29510903	300.32	0.6108711	0.575657	0.4765497	0.27953556	0.5705105	0.6576821	0.8078054	0.68915796	0.0020340672	1.4	20.3	0.7761	0.8787
20190407	106.23477	26.67996	1336.0	2.3343	26.02949	0.89857	0.43883	0.2543439	299.28	0.6447368	0.5904139	0.47276872	0.29794723	0.76140124	0.6095086	1.0	0.8807006	0.002154293	1.6	20.7	0.7787	0.881
20190407	106.8007	26.67996	1093.0	2.20726	269.10016	-0.0157	-0.99988	0.20127687	299.0	0.64886093	0.59797174	0.4910805	0.3095531	0.9734523	0.58793694	1.0	0.98672616	0.0021701034	1.6	22.05	0.8548	0.9254
20190407	106.88155	26.67996	1251.0	2.84952	280.9628	0.19017	-0.98175	0.23515858	296.96	0.68046343	0.6234865	0.46448195	0.34362933	1.0	0.430608	1.0	1.0	0.0022914314	2.1000001	25.3	0.81710005	0.9182
20190407	107.04325	26.67996	1338.0	2.5909	69.12952	0.35626	0.93439	0.2846049	296.91998	0.68323815	0.60934544	0.43220714	0.391074	0.929735	0.43094772	0.5635768	0.74665594	0.002301085	1.4	21.9	0.88425004	0.9534
20190407	107.1241	26.67996	1167.0	4.50748	142.89056	-0.79748	0.60334	0.27026987	296.74	0.6572225	0.5874704	0.4532356	0.3610988	0.29508218	0.37110186	0.80446464	0.5497734	0.0022148094	2.0	25.0	0.83625	0.931
20190407	107.20495	26.67996	1218.0	4.92911	250.44865	-0.33465	-0.94234	0.3002196	297.62	0.6068455	0.56312907	0.4462168	0.3301065	0.23684599	0.38189307	0.4016498	0.3192479	0.0020389943	1.5	23.05	0.86	0.9314
20190407	107.28579	26.67996	1472.0	2.2851	331.1756	0.8761	-0.48213	0.31137177	297.6	0.59876543	0.5651672	0.40969542	0.30608365	0.25861812	0.36758024	1.0	0.62930906	0.0020119806	1.2	22.5	0.8521	0.9235
20190407	105.58798	26.59912	1644.0	3.38131	151.96387	-0.88265	0.47003	0.25106454	299.0	0.6339633	0.58961713	0.46740252	0.29960877	0.5235735	0.56332564	1.0	0.76178676	0.0021202785	1.2	16.4	0.82945	0.9086
20190407	105.66883	26.59912	1588.0	3.22808	161.71033	-0.94948	0.31382	0.26162678	298.08	0.65463215	0.5926158	0.46831083	0.3132098	0.6666667	0.503729	1.0	0.8333334	0.0021961627	1.5	17.0	0.83535004	0.9187
20190407	105.74968	26.59912	1602.0	3.84831	180.33896	-0.99998	-0.00592	0.26671815	297.1	0.70748824	0.61868364	0.4583788	0.3559655	0.6352919	0.48942617	1.0	0.8176459	0.0023813134	1.8000001	18.3	0.86335003	0.9384
20190407	105.83052	26.59912	1576.0	3.91647	49.20955	0.65329	0.7571	0.2649917	298.52	0.687527	0.6158651	0.46694103	0.33725595	0.54285973	0.6037572	1.0	0.7714299	0.0023031188	1.7	19.3	0.86039996	0.9335
20190407	105.91137	26.59912	1502.0	3.39535	8.58067	0.98881	0.1492	0.2649917	298.78	0.65495205	0.59451884	0.47253639	0.3062954	0.6047896	0.5756612	0.8126599	0.70872474	0.002192088	1.6	20.8	0.8045	0.912
20190407	105.99222	26.59912	1407.0	2.16846	72.83894	0.29506	0.95548	0.27355295	299.46	0.6347157	0.58608276	0.4793492	0.28785056	0.62804824	0.6110228	1.0	0.8140241	0.0021195342	1.5	20.5	0.7831	0.8862
20190407	106.07307	26.59912	1290.0	4.35973	116.45524	-0.4455	0.89528	0.3046471	299.08	0.6750313	0.6085241	0.46780726	0.32927942	0.66336983	0.6402895	1.0	0.83168495	0.002257026	1.9	23.1	0.78209996	0.89275
20190407	106.15392	26.59912	1366.0	2.65701	301.73288	0.52596	-0.85051	0.30797577	298.8	0.6850425	0.6138211	0.46259218	0.33425263	0.5880501	0.62851846	0.0	0.29402506	0.0022926456	1.8000001	22.6	0.7945	0.9006
20190407	106.55816	26.59912	1268.0	1.74708	115.17716	-0.42542	0.905	0.21168187	299.6	0.62764704	0.5764975	0.4985975	0.31912878	0.7704242	0.61339724	1.0	0.88521206	0.00209495	1.1	20.1	0.8617	0.9282
20190407	106.88155	26.59912	1371.0	2.50938	271.61908	0.02825	-0.9996	0.2386575	297.6	0.70875293	0.64037997	0.44966963	0.37682047	1.0	0.5439212	1.0	1.0	0.0023815623	1.5	22.3	0.8614	0.9408
20190407	106.9624	26.59912	1519.0	3.40339	182.83444	-0.99878	-0.04945	0.28128648	296.34	0.69754255	0.6379231	0.4375512	0.35767144	1.0	0.3937782	1.0	1.0	0.002353859	1.1	21.3	0.8683	0.9408
20190407	107.04325	26.59912	1330.0	4.50262	104.78191	-0.25514	0.9669	0.28128648	295.69998	0.69012874	0.6257849	0.4544279	0.37137136	1.0	0.31547	0.751861	0.8759305	0.0023338816	1.4	22.8	0.881	0.9493
20190407	107.1241	26.59912	1102.0	3.6144	287.95139	0.30821	-0.95132	0.26979035	297.52	0.6360961	0.57622886	0.44898102	0.34130615	1.0	0.4172309	0.0	0.5	0.0021379946	1.8000001	24.5	0.8453	0.92700005
20190407	107.20495	26.59912	1164.0	4.20319	324.9357	0.81851	-0.5745	0.29695785	300.46	0.5974472	0.5647312	0.43750003	0.3133858	0.0	0.6493334	0.0	0.0	0.001988442	1.5	23.4	0.8637	0.9292
20190407	105.66883	26.51827	1407.0	4.0323	152.94485	-0.89057	0.45485	0.24429107	299.9	0.6662965	0.6078584	0.47626343	0.32237047	0.50526226	0.7095245	1.0	0.7526311	0.002221729	1.7	19.6	0.7996	0.8978
20190407	105.74968	26.51827	1457.0	4.59373	231.717	-0.61955	-0.78496	0.25053877	299.08	0.6733345	0.6181464	0.47280744	0.3346856	0.49570218	0.6373901	1.0	0.7478511	0.0022513524	1.6	19.0	0.8594	0.92865
20190407	105.83052	26.51827	1531.0	4.47586	182.51997	-0.99903	-0.04397	0.26331127	298.36	0.65589154	0.5928668	0.46936807	0.32129055	0.52547157	0.53435576	1.0	0.7627358	0.0021983227	1.6	19.1	0.8611	0.92985
20190407	105.91137	26.51827	1494.0	4.9478	144.10866	-0.81013	0.58625	0.26331127	298.24	0.6554557	0.59422034	0.46905833	0.31827956	0.61999947	0.5213959	1.0	0.8099997	0.002197746	1.5	19.9	0.8587	0.9291
20190407	105.99222	26.51827	1352.0	3.49833	144.47093	-0.81382	0.58112	0.28021544	299.34	0.65547127	0.59216785	0.4711476	0.318942	0.0	0.6336658	1.0	0.5	0.0021897217	1.7	22.1	0.7851	0.89084995
20190407	106.07307	26.51827	1303.0	4.24172	26.39802	0.89573	0.4446	0.28293043	298.96	0.68368495	0.6092144	0.45767498	0.340491	0.0	0.6427484	0.9994013	0.49970064	0.0022868777	1.8000001	22.3	0.8049	0.91025
20190407	106.88155	26.51827	1260.0	2.13701	139.08318	-0.75566	0.65496	0.24227498	296.97998	0.6529827	0.6049933	0.47539803	0.35353714	1.0	0.38894022	0.0	0.5	0.0021987432	1.5	21.9	0.8752	0.94200003
20190407	107.04325	26.51827	1163.0	3.06841	35.29398	0.8162	0.57777	0.27610072	298.0	0.68817204	0.61420226	0.45950153	0.36986655	0.9777731	0.5509315	1.0	0.98888654	0.002309302	2.1000001	26.1	0.8737	0.9461
20190407	107.1241	26.51827	1095.0	3.03698	253.99803	-0.27567	-0.96125	0.2796556	298.34	0.67481446	0.6080163	0.4738706	0.35425216	1.0	0.5636886	1.0	1.0	0.0022618973	1.6	23.6	0.8799	0.94835
20190407	107.20495	26.51827	1269.0	4.50041	301.17862	0.51771	-0.85556	0.31775382	296.8	0.68636364	0.6228842	0.44615662	0.38107964	1.0	0.42356798	1.0	1.0	0.0023125461	1.3000001	23.4	0.8844	0.9516
20190407	106.88155	26.43742	1478.0	3.35235	356.6073	0.99825	-0.05918	0.23850977	297.04	0.6754967	0.6235465	0.45338443	0.35120395	0.9390811	0.43086672	0.9852992	0.96219015	0.0022740932	1.2	21.3	0.876	0.944
20190407	106.9624	26.43742	1451.0	3.70311	313.53543	0.6888	-0.72495	0.26900697	296.4	0.73071104	0.6544949	0.44055945	0.39615384	0.93678147	0.45435086	1.0	0.9683907	0.002465287	1.3000001	20.7	0.8912	0.9556
20190407	107.04325	26.43742	1314.0	3.82836	96.28989	-0.10956	0.99398	0.26900697	297.6	0.68312496	0.6162133	0.4517974	0.36448598	0.0	0.50110805	1.0	0.5	0.0022954468	1.3000001	22.6	0.8797	0.95
20190407	107.1241	26.43742	1075.0	2.68749	34.46151	0.82451	0.56585	0.29163843	297.8	0.6488036	0.58760893	0.47272015	0.35077068	1.0	0.46579283	1.0	1.0	0.0021786555	1.2	22.5	0.8819	0.94914997
20190407	107.20495	26.43742	1269.0	4.96607	251.83466	-0.31176	-0.95016	0.32800767	297.12	0.6951198	0.6269384	0.44299147	0.39180613	1.0	0.47105804	1.0	1.0	0.0023395254	1.9	25.7	0.8854	0.95280004
20190407	105.26458	26.35657	1669.0	4.6844	50.83497	0.63156	0.77533	0.26760608	299.61	0.67362833	0.6066624	0.43437898	0.32532293	0.28978986	0.69245684	1.0	0.64489496	0.0022483508	1.9	18.2	0.7948	0.9008
20190407	105.34543	26.35657	1333.0	3.32276	52.01151	0.6155	0.78813	0.26760608	301.4	0.6174924	0.56975913	0.4774664	0.2857143	0.2426245	0.7769408	0.9762422	0.60943335	0.0020487471	1.5	16.7	0.7956	0.89435
20190407	106.9624	26.35657	1269.0	4.0403	152.03342	-0.88322	0.46896	0.27350646	297.47998	0.7125926	0.632806	0.45892978	0.40765473	0.0	0.53782797	1.0	0.5	0.0023954303	1.3000001	22.1	0.8861	0.9564
20190407	107.04325	26.35657	1125.0	2.74479	147.48166	-0.84322	0.53757	0.27350646	297.94	0.69950956	0.62729156	0.46354735	0.38642737	0.0	0.5638101	1.0	0.5	0.0023478202	1.8000001	24.8	0.8821	0.952
20190415	109.22616	30.15644	1282.0	7.00161	196.45547	-0.95904	-0.28327	0.37024227	298.8	0.70700765	0.61908126	0.45076978	0.37000754	0.0	0.6471103	0.6245208	0.3122604	0.0023661568	2.2	19.8	0.8253	0.9234
20190415	109.22616	30.0756	1004.0	4.77228	248.491	-0.36665	-0.93036	0.39216298	299.78	0.6528534	0.57597023	0.47197512	0.3416407	0.0	0.68493	0.18678719	0.093393594	0.0021777751	2.0	19.8	0.823	0.9192
20190415	108.98361	29.83305	867.0	4.91612	122.27434	-0.53397	0.8455	0.38349324	298.33	0.6946195	0.6151013	0.46396968	0.39598852	0.0	0.59332037	0.86389714	0.43194857	0.0023283595	1.2	20.9	0.8925	0.9607
[truncated: 36,428 more rows]
